# Supplementary material for: Global Transcription Profiles of Anaplasma phagocytophilum at Key Stages of Infection in Tick and Human Cell Lines and Granulocytes
Source: Front Vet Sci. 2020 Mar 6;7:111. doi: 10.3389/fvets.2020.00111 (PMC7069361; doi:10.3389/fvets.2020.00111)
Supplement: Supplementary file 10 [file Data_Sheet_1.xlsx]

## Sheet: Table 1
				Table 1A
				Differentially transcribed HGE1 locus tags in bacteria replicating for 24 h in HL-60 (sample 6) vs. 48 h in ISE6 cells (sample 7)
					Mean Transcription Values a				product,
			secP & sigP		24 h in HL-60	48 h in ISE6			COGs#, function,
			ratings > 0.5 & 0.8		(sample 6)	(sample 7)	24 h HL-60 vs. 48 h ISE6	24 h HL-60/48 h ISE6	reference,
		CELLO localization	(secreted)	locus tag			t-Test	ratio	[cluster annotation]
		outer membrane, extracellular	secP 0.85	HGE1_00140	204955	34780	0.0448108	5.89289	hypothetical, localizes to morulae membrane (Huang et al., 2010)																			Summary of HGE1 locus tags upregulated at 48 h in ISE6 cells by category (42)
				HGE1_05192	260290	68043.2	0.00816011	3.82537	p44-18																			0 unique Anaplasmataceae genes
				HGE1_04712	71535.1	20074.8	0.0487682	3.56343	COG2932, Phage repressor protein C, contains Cro/C1-type HTH and peptidase s24 domains [Mobilome: prophages, transposons]																			25 hypothetical (60%)
		outer/inner membrane		HGE1_05012	126402	43356.1	0.0259326	2.91545	hypothetical																			2 [Translation, ribosomal structure and biogenesis]
				HGE1_05792	145231	51199.2	0.0428817	2.83658	MSP2 family outer membrane protein																			1 [Transcription]
		cytoplasmic		HGE1_04082	24186.4	8861.81	0.0274246	2.72929	hypothetical																			0 [energy production and conversion]
		cytoplasmic		HGE1_02127	4502.26	1652.77	0.0393324	2.72407	hypothetical																			0 [lipid transport and metabolism]
				HGE1_06132	322208	119116	0.0176011	2.70499	p44-37b																			2 [Posttranslational modification, protein turnover, chaperones]
				HGE1_00580	185423	68604.9	0.0462801	2.70277	p44-21																			1 [Cell wall/membrane/envelope biogenesis]
				HGE1_04612	151159	57125.2	0.00304564	2.64609	p44-41																			1 [Cell cycle control, cell division, chromosome partitioning]
		inner membrane		HGE1_01020	152342	57896.4	9.57752e-05	2.63128	hypothetical																			3 [Nucleotide transport and metabolism]
		cytoplasmic		HGE1_03367	37827.8	14403.8	0.00173391	2.62624	hypothetical																			1 [Coenzyme transport and metabolism]
				HGE1_01782	214266	83415.3	0.00142926	2.56866	HGE14																			4 [Replication, recombination and repair]
		cytoplasmic		HGE1_03647	4866.62	1955.16	0.046696	2.48912	hypothetical																			0 [Intracellular trafficking, secretion, and vesicular transport]
				HGE1_05882	104081	42353.1	0.0136176	2.45746	p44-58																			0 [carbohydrate transport and metabolism]
				HGE1_05232	63458.4	25958.8	0.010935	2.44458	p44-34b																			0 [Mobilome: prophages, transposons]
				HGE1_05197	469271	195773	0.0432553	2.39701	p44-61																			0 [general/unknown function]
		cytoplasmic	secP 0.87	HGE1_03737	23641.4	9943.94	0.000401017	2.37746	hypothetical																			1 [amino acid transport and metabolism]
				HGE1_04857	73345.5	31038.4	0.00601125	2.36306	p44-76																			1 [Inorganic ion transport and metabolism]
		outer membrane		HGE1_03857	495321	210439	0.0258843	2.35375	hypothetical (early transcription start)																			1 COG3932, Uncharacterized ABC-type transport system, permase components
				HGE1_04807	335451	144351	0.0296686	2.32386	p44-76
		cytoplasmic		HGE1_03412	47027.9	20370.9	0.000612567	2.30858	hypothetical
				HGE1_04997	416058	184830	0.025354	2.25103	p44-40
				HGE1_05552	495725	221211	0.0224397	2.24095	p44-25
		cytoplasmic		HGE1_03617	227465	101661	0.0490265	2.23749	hypothetical
				HGE1_00930	84919.5	37974.9	0.0136762	2.2362	p44-88
				HGE1_01505	80862.8	37359.8	0.00347372	2.16443	COG2885, OmpA, outer membrane protein that interacts with mammalian host cells (Ojogun et al., 2012), [Cell wall/membrane/envelope biogenesis]
				HGE1_05082	377162	174955	0.0166827	2.15577	p44-new
				HGE1_04822	89278.8	41434.3	0.0383471	2.15471	p44-88
				HGE1_05297	450937	209586	0.0260698	2.15157	p44-new
		cytoplasmic		HGE1_03762	6247.53	2907.96	0.000471652	2.14842	hypothetical
				HGE1_04707	165348	78749.3	0.0151561	2.09968	COG0745, DNA-binding response regulator, OmpR family, contains REC and winged-helix (wHTH) domain [Signal transduction mechanisms, Transcription]
		outer membrane		HGE1_03747	389688	186782	0.000671336	2.08632	hypothetical
		cytoplasmic		HGE1_01625	13659.8	6583.25	0.00109398	2.07494	hypothetical
				HGE1_04992	63687.7	30771.2	0.0123044	2.06972	p44-new
				HGE1_03837	99488.4	48180.5	0.0237609	2.06491	p44-57
				HGE1_00625	348838	170175	0.0214308	2.04988	p44-87
				HGE1_01752	88541.2	43371.9	0.00446103	2.04144	HGE14, type IV secretion substrate, translocated to host cell nuclei (Sinclair et al., 2015)
				HGE1_04007	37279.4	18481.1	0.0183983	2.01716	p44-86
				HGE1_04832	89319.2	44653.2	0.0336019	2.00029	p44-3
				HGE1_04802	44158.6	22186.5	0.00600345	1.99034	p44 conserved fragment
				HGE1_01315	76004	38358.3	0.012622	1.98142	COG0256, 50s ribosomal protein L18 [Translation, ribosomal structure and biogenesis]
				HGE1_05077	390991	197528	0.0355156	1.97942	p44-36
		cytoplasmic/periplasmic	secP 0.55	HGE1_02557	12154	6184	0.0328933	1.9654	hypothetical
				HGE1_05732	223672	114330	0.031829	1.95636	p44-5
		cytoplasmic		HGE1_02192	10001.9	5130.97	0.0186167	1.94932	hypothetical
				HGE1_05537	510586	264061	0.032135	1.93359	p44-12
		cytoplasmic		HGE1_05782	16632.7	8629.99	0.0144908	1.92731	hypothetical
				HGE1_05557	538367	280460	0.0297308	1.91958	p44-16b
				HGE1_00170	95464.2	49790.1	0.011229	1.91733	COG1314, preprotein translocase subunit SecG [Intracellular trafficking, secretion, and vesicular transport]
				HGE1_00635	293516	153135	0.0386089	1.91671	p44-8
				HGE1_05022	129561	68081.9	0.000693325	1.90302	COG0612, predicted Zn-dependent peptidase [General function prediction only]
				HGE1_05482	241882	127318	0.0316031	1.89983	p44-10
				HGE1_04387	622615	331893	0.037125	1.87595	COG0086, DNA-directed RNA polymerase, beta' subunit/160 kD subunit [Transcription]
				HGE1_05292	262545	140065	0.0124415	1.87445	p44-new
				HGE1_02067	27768.4	14839.6	0.040999	1.87123	COG0858, ribosome-binding factor A [Translation, ribosomal structure and biogenesis]
				HGE1_00155	95823.6	51303.2	0.0117294	1.86779	COG0576, molecular chaperone GrpE (heat shock protein) [Posttranslational modification, protein turnover, chaperones]
				HGE1_01385	36563.4	19749.4	0.0485981	1.85137	COG0382, ubiA, 4-hydroxybenzoate polyprenyltransferase [Coenzyme transport and metabolism]
		cytoplasmic/periplasmic		HGE1_03777	6998.41	3797.45	0.0425559	1.84292	hypothetical
				HGE1_00500	109878	59824.6	0.00182829	1.83666	COG0328, ribonuclease H [Replication, recombination and repair]
				HGE1_00840	38231.7	20978.7	0.00437826	1.8224	COG1589, cell division protein FtsQ [Cell cycle control, cell division, chromosome partitioning]
				HGE1_00915	8863.72	4883.01	0.00823563	1.81522	COG0046, phosphoribosylformylglycinamidine (FGAM) synthase, synthetase domain [Nucleotide transport and metabolism]
				HGE1_01360	300928	166499	0.0063936	1.80739	COG0073, ARC1 EMAP domain [General function prediction only]
				HGE1_00760	376859	209414	0.0230755	1.79959	p44-55
				HGE1_05212	185466	103492	0.0494482	1.79209	COG0508, pyruvate/2-oxoglutarate dehydrogenase complex, dihydrolipoamide acyltransferase (E2) component [Energy production and conversion]
				HGE1_00130	130812	73227	0.0102911	1.78639	p44-new
				HGE1_04667	64702.9	36316.3	0.0137847	1.78165	COG4105, outer membrane protein assembly factor BamD, BamD/ComL family [Cell wall/membrane/envelope biogenesis]
				HGE1_00135	102095	57461.9	0.037132	1.77674	p44-64
		inner membrane		HGE1_03927	103534	58738.7	0.00862978	1.76262	hypothetical
				HGE1_00020	39537.7	22568.2	0.00959249	1.75192	COG1127, ABC-type transporter Mla maintaining outer membrane lipid asymmetry, ATPase component MlaF [Cell wall/membrane/envelope biogenesis]
		inner membrane		HGE1_05847	18928.7	10863.9	0.0242314	1.74235	hypothetical
				HGE1_04622	68394.1	39522.7	0.011903	1.7305	COG0143, methionyl-tRNA synthetase [Translation, ribosomal structure and biogenesis]
				HGE1_05612	476011	275422	0.0346163	1.7283	p44-new
		periplasmic, cytoplasmic		HGE1_00200	33106.5	19263.9	0.0204711	1.71858	hypothetical
		inner membrane		HGE1_05752	86133.3	50231.2	0.0332154	1.71474	hypothetical
				HGE1_05747	60579.1	35337.1	0.00965115	1.71432	COG0457, Tetratricopeptide (TPR) repeat [General function prediction only]
		cytoplasmic		HGE1_03912	18507.5	10832.1	0.0329205	1.70858	hypothetical
		cytoplasmic		HGE1_03782	4334.68	2544.94	0.0146191	1.70325	hypothetical
				HGE1_04027	37070.3	21825.3	0.040834	1.6985	TonB family protein
				HGE1_02297	10095.3	5962.4	0.0151666	1.69317	COG0293, 23S rRNA U2552 (ribose-2'-O)-methylase RlmE/FtsJ [Translation, ribosomal structure and biogenesis]
				HGE1_05922	249455	147471	0.0298747	1.69155	p44-35
		cytoplasmic		HGE1_00870	20025.1	11853.4	0.00333012	1.6894	hypothetical
				HGE1_05737	245759	145554	0.0469967	1.68844	p44-26
				HGE1_04417	82825.8	49288.1	0.0342148	1.68044	COG0250, Transcription antitermination factor NusG [Transcription]
		cytoplasmic		HGE1_04727	24257.9	14470.8	0.0326239	1.67634	hypothetical
				HGE1_01772	88244.3	52858.1	0.00497501	1.66946	HGE14, type IV secretion substrate, translocated to host cell nuclei (Sinclair et al., 2015)
				HGE1_02282	34713.3	20972.5	0.0243742	1.65519	COG0355, FoF1-type ATP synthase, epsilon subunit [Energy production and conversion]
				HGE1_05017	86098.7	52058.3	0.0102381	1.65389	COG0612, Predicted Zn-dependent peptidase [General function prediction only]
				HGE1_01230	224681	136491	0.0245011	1.64613	COG0087, Ribosomal protein L3 [Translation, ribosomal structure and biogenesis]
				HGE1_01550	399843	244349	0.0220649	1.63636	COG0443, Molecular chaperone DnaK (HSP70), involved in host cell infection (Contreras et al., 2017) [Posttranslational modification, protein turnover, chaperones]
				HGE1_00945	99509.8	60941	0.0286156	1.63289	COG0502, Biotin synthase or related enzyme [Coenzyme transport and metabolism]
				HGE1_01320	127045	77938.4	0.0356711	1.63006	COG0098, Ribosomal protein S5 [Translation, ribosomal structure and biogenesis]
				HGE1_02667	18035.8	11072.2	0.0276607	1.62893	COG1301, Na+/H+-dicarboxylate symporter [Energy production and conversion]
				HGE1_03352	80500.5	49775.3	0.00576743	1.61728	COG1077, Actin-like ATPase involved in cell morphogenesis [Cell cycle control, cell division, chromosome partitioning]
				HGE1_04607	51184.8	31689.6	0.0169661	1.61519	p44 conserved fragment
				HGE1_05087	72908.8	45176.4	0.041343	1.61387	COG1357, Uncharacterized protein YjbI, contains pentapeptide repeats [Function unknown]
				HGE1_03967	38166.9	23730.6	0.0154402	1.60834	COG0236, Acyl carrier protein [Lipid transport and metabolism, Secondary metabolites biosynthesis, transport and catabolism]
				HGE1_04407	142274	88524.5	0.0126276	1.60718	COG0081, rplA, Ribosomal protein L1 [Translation, ribosomal structure and biogenesis]
		outer membrane		HGE1_03627	72227.1	44991.4	0.00219029	1.60536	hypothetical
		cytoplasmic		HGE1_00950	80753.5	50368.7	0.0229318	1.60325	hypothetical
				HGE1_02100	69953.5	43690.3	0.00374265	1.60112	HGE14
				HGE1_02107	126267	78918.7	0.014265	1.59997	HGE14, type IV secretion substrate, translocated to host cell nuclei (Sinclair et al., 2015)
		inner membrane		HGE1_03942	44785.7	28020.8	0.0157659	1.5983	hypothetical
				HGE1_02777	12416.4	7775.12	0.020661	1.59694	COG1714, Predicted membrane protein/domain [Function unknown]
				HGE1_04392	671337	422415	0.0244152	1.58928	COG0085, DNA-directed RNA polymerase, beta subunit/140 kD subunit [Transcription]
				HGE1_01235	173185	109181	0.0135627	1.58621	COG0088, Ribosomal protein L4 [Translation, ribosomal structure and biogenesis]
				HGE1_02212	95843.8	60519.4	0.00536992	1.58369	COG1186, Protein chain release factor B [Translation, ribosomal structure and biogenesis]
				HGE1_04702	116796	73769	0.0383061	1.58327	COG0349, Ribonuclease D [Translation, ribosomal structure and biogenesis]
				HGE1_04552	74112.3	46819.2	0.0285025	1.58295	p44-38
				HGE1_04497	57179.3	36169	0.0297304	1.58089	COG1999, Cytochrome oxidase Cu insertion factor, SCO1/SenC/PrrC family [Posttranslational modification, protein turnover, chaperones]
		inner membrane		HGE1_00030	75446.6	47810.1	0.0300628	1.57805	hypothetical
				HGE1_00860	101943	64611.7	0.00336848	1.57778	COG0240, Glycerol-3-phosphate dehydrogenase [Energy production and conversion]
				HGE1_05817	91211.1	57867.3	0.0406318	1.57621	p44-29
		cytoplasmic		HGE1_04077	12724.6	8139.42	0.0118082	1.56333	hypothetical
				HGE1_02542	87450.2	56297.7	0.0309573	1.55335	COG0208, Ribonucleotide reductase beta subunit, ferritin-like domain [Nucleotide transport and metabolism]
				HGE1_01787	142787	92149.1	0.0463004	1.54952	COG0696, GpmI, Phosphoglycerate mutase (BPG-independent, AlkP superfamily) [Carbohydrate transport and metabolism]
				HGE1_04397	108772	70566.9	0.021225	1.5414	COG0222, Ribosomal protein L7/L12 [Translation, ribosomal structure and biogenesis]
		cytoplasmic		HGE1_05992	720.072	467.621	0.0239493	1.53986	hypothetical
				HGE1_02522	260087	169643	0.0237385	1.53314	COG2902, NAD-specific glutamate dehydrogenase [Amino acid transport and metabolism]
				HGE1_02032	62635.9	40992.9	0.00381597	1.52797	COG0743, 1-deoxy-D-xylulose 5-phosphate reductoisomerase [Lipid transport and metabolism]
				HGE1_00165	186986	122519	0.0405386	1.52618	COG0504, CTP synthase (UTP-ammonia lyase) [Nucleotide transport and metabolism]
				HGE1_01737	37819.9	25140.6	0.0279731	1.50433	COG0761, 4-Hydroxy-3-methylbut-2-enyl diphosphate reductase IspH [Lipid transport and metabolism]
		cytoplasmic		HGE1_05572	25347	38209.6	0.000196718	0.663368	hypothetical
				HGE1_02657	110915	174941	0.00823479	0.634013	COG0550, DNA topoisomerase IA [Replication, recombination and repair]
		cytoplasmic		HGE1_05642	29919	47306.2	0.0216165	0.632454	hypothetical
				HGE1_02742	35158.6	55627.7	0.0248293	0.632034	COG1792, Cell shape-determining protein MreC [Cell cycle control, cell division, chromosome partitioning]
				HGE1_06007	40131.9	63555.6	0.00520252	0.631446	COG1573, Uracil-DNA glycosylase [Replication, recombination and repair]
		cytoplasmic		HGE1_03767	5082.91	8415.43	0.00769445	0.603998	hypothetical
		outer membrane		HGE1_02807	7264.88	12432.6	0.0091415	0.584341	hypothetical
				HGE1_02532	48374.9	83066.7	0.00651744	0.582362	COG3932, Uncharacterized ABC-type transport system, permase components
		cytoplasmic		HGE1_01170	20422.2	35129.2	0.00598752	0.581346	hypothetical
		cytoplasmic		HGE1_03592	2202.64	3891.16	0.0214919	0.566064	hypothetical
				HGE1_04772	128175	228552	0.0293462	0.560815	COG0462, Phosphoribosylpyrophosphate synthetase [Nucleotide transport and metabolism, Amino acid transport and metabolism]
				HGE1_05577	31308.6	56042.7	0.0019915	0.558656	COG0041, Phosphoribosylcarboxyaminoimidazole (NCAIR) mutase [Nucleotide transport and metabolism]
		cytoplasmic		HGE1_03567	19986.7	36160	0.0172524	0.552729	hypothetical
		cytoplasmic		HGE1_03162	193814	360181	0.000224948	0.538102	hypothetical
		cytoplasmic		HGE1_03167	2019.11	3822.05	0.0177341	0.52828	hypothetical
				HGE1_03587	11732.8	22520.5	0.0339046	0.520983	hypothetical
				HGE1_03292	27248.2	56008.7	0.00126339	0.486499	COG0606, Predicted ATPase with chaperone activity [Posttranslational modification, protein turnover, chaperones]
				HGE1_05287	27497.4	57162.3	0.0420664	0.48104	COG1686, D-alanyl-D-alanine carboxypeptidase [Cell wall/membrane/envelope biogenesis]
				HGE1_01932	55112.6	120389	0.0183868	0.457786	COG0216, prfA, Protein chain release factor A [Translation, ribosomal structure and biogenesis]
		cytoplasmic		HGE1_02242	10298.6	22558.9	0.0486018	0.456523	hypothetical
				HGE1_00160	36119.4	82735.6	0.00165001	0.436564	COG0117, RibD, Pyrimidine deaminase domain of riboflavin biosynthesis protein RibD [Coenzyme transport and metabolism]
		outer membrane/extracellular	secP 0.81	HGE1_02492	50000	117211	0.0504728	0.426582	hypothetical
				HGE1_01130	27556	66075.6	0.00086613	0.417037	COG1074, ATP-dependent exoDNAse (exonuclease V) beta subunit (contains helicase and exonuclease domains) [Replication, recombination and repair]
		cytoplasmic	secP 0.79	HGE1_06077	10084.4	24857.6	0.0193302	0.405686	hypothetical
		cytoplasmic, outer membrane		HGE1_03597	59089.7	148225	0.0329261	0.39865	hypothetical
		cytoplasmic		HGE1_02407	1175.31	3018.18	0.00205769	0.389409	hypothetical
				HGE1_00745	24795.2	64133.1	0.00304683	0.38662	COG0194, gmk, Guanylate kinase [Nucleotide transport and metabolism]
				HGE1_01525	8526.08	22606.3	0.00144457	0.377156	COG1320, Multisubunit Na+/H+ antiporter, MnhG subunit [Inorganic ion transport and metabolism]
		cytoplasmic		HGE1_03177	157009	427526	0.0130452	0.367249	hypothetical
		cytoplasmic		HGE1_03182	33717.1	92763	0.0311066	0.363475	hypothetical
				HGE1_05042	11732.7	32714.6	0.000370184	0.358639	COG0695, glutaredoxin 3, Glutaredoxin [Posttranslational modification, protein turnover, chaperones]
		cytoplasmic		HGE1_03557	32536.5	93535.4	0.048813	0.347852	hypothetical
		cytoplasmic		HGE1_06082	3806.62	11028.6	0.0202722	0.345158	hypothetical
		outer membrane		HGE1_00527	56354	168645	0.00497907	0.334157	hypothetical
		outer membrane		HGE1_03492	27004.1	110129	0.000227944	0.245205	hypothetical
		outer membrane	secP 0.94	HGE1_03172	22571.9	102151	0.0297944	0.220966	hypothetical
		cytoplasmic		HGE1_00420	9687.42	48480.8	0.000341407	0.19982	hypothetical
				HGE1_05312	15049.9	75769.8	0.0205987	0.198627	COG1396, transcriptional regulator tr1 (at p44 expression locus) (Wang et al., 2007), contains XRE-family HTH domain [Transcription]
		inner membrane/cytoplasmic		HGE1_02252	10881.2	0	0.000654058	0.186937	hypothetical
		cytoplasmic		HGE1_03547	5392.68	29193	0.00808032	0.184725	hypothetical
				HGE1_01280	3518.98	26473.9	0.0294608	0.132923	50S ribosomal protein L14
				HGE1_02157	34207.9	290146	0.0323489	0.117899	COG0629, Single-stranded DNA-binding protein [Replication, recombination and repair]
		Table 1B: Summary and Legend. Colored boxes indicate functional category of proteins (Clusters of Orthologous Groups - COG), and color codes are as indicaed, and are the same in all tables.
		Summary of HGE1 locus tags upregulated at 24 h in HL-60 (sample 6) cells by category (Clusters of Orthologous Groups, COG) (122)						Summary of HGE1 locus tags upregulated at 48 h in ISE6 (sample 7) by category (Clusters of Orthologous Groups, COG) (42)
		43 unique Anaplasmataceae genes (35%) (five HGE14 paralogs, 37 p44 paralogs, 1 msp2)						43 unique Anaplasmataceae genes (35%) (five HGE14 paralogs, 37 p44 paralogs, 1 msp2)
		32 hypothetical (26%)						25 hypothetical (60%)
		11 [translation, ribosome structure and biogenesis]						2 [Translation, ribosomal structure and biogenesis]
		4 [transcription]						1 [Transcription]
		4 [energy production and conversion]						4 [energy production and conversion]
		3 [lipid transport and metabolism]						3 [lipid transport and metabolism]
		3 [posttranslational modification, protein turnover, chaperones]						2 [Posttranslational modification, protein turnover, chaperones]
		3 [cell wall/membrane/envelope biogenesis]						1 [Cell wall/membrane/envelope biogenesis]
		2 [Cell cycle control, cell division, chromosome partitioning]						1 [Cell cycle control, cell division, chromosome partitioning]
		2 [nucleotide transport and metabolism]						3 [Nucleotide transport and metabolism]
		2 [Coenzyme transport and metabolism]						1 [Coenzyme transport and metabolism]
		1 [Replication, recombination and repair]						4 [Replication, recombination and repair]
		1 [Intracellular trafficking, secretion, and vesicular transport]						1 [Intracellular trafficking, secretion, and vesicular transport]
		1 [Carbohydrate transport and metabolism]						1 [Carbohydrate transport and metabolism]
		1 [Mobilome: prophages, transposons]						1 [Mobilome: prophages, transposons]
		6 [general/unknown function]						0 [general/unknown function]
		1 TonB family protein						1 [amino acid transport and metabolism]		ß
								1 [Inorganic ion transport and metabolism]
								1 COG3932, Uncharacterized ABC-type transport system, permase components
		a Transcription values for genes were calculated from the sum of all probe hybridization signal intensity data corresponding to each gene. Mean values were determined from the transcription values obtained for the same gene in the biological replicates.

## Sheet: Table 2
				Table 2A
				Differentially transcribed HGE1 locus tags in bacteria replicating for 24 h in HL-60 cells (sample 6) vs. 24 h in human granulocytes (sample 8)
					Mean Transcription Values a				product,
			secP & sigP						COGs#,
			ratings > 0.5 & 0.8		24 h in HL-60	24 h in granulocytes	24 h HL-60 vs. 24 h gran.	24 h HL-60/24 h gran.	function,
		CELLO localization	(secreted)	locus tag	(sample 6)	(sample 8)	t-Test	ratio	[cluster annotation]
				HGE1_01702	35340.1	4674	0.0180641	7.561	tRNA-Arg
				HGE1_06226	147656	19831	0.0499934	7.44572	tRNA-Lys
				HGE1_06206	170646	31831.3	0.000378827	5.36096	tRNA-Met.
				HGE1_06224	102190	19416.7	0.0435194	5.26303	tRNA-Ser
				HGE1_06232	23045.4	5043.67	0.0351056	4.56917	tRNA-Leu
				HGE1_06216	185186	41957	0.0485919	4.41371	tRNA-Lys
				HGE1_00215	143156	35479.3	0.0381013	4.03491	COG1327, [Transcription]
				HGE1_04232	341052	97568	0.0167512	3.49553	COG0522, 30s ribosomal protein S4 [Translation, ribosomal structure and biogenesis]
				HGE1_02907	48357.9	15366	0.00235751	3.14707	COG0450, anti-oxidant AhpCTSA family prot. [Defense mechanisms]
		cytoplasmic, periplasmic		HGE1_02947	9226.26	3085.33	0.00186831	2.99036	hypothetical
				HGE1_03947	26051.1	9506.67	0.00251485	2.7403	COG0267, 50S ribosomal prot L33 [Translation, ribosomal structure and biogenesis]
		cytoplasmic		HGE1_02577	11562.2	4575	0.037489	2.52725	hypothetical
		cytoplasmic		HGE1_02842	57625.3	22892	0.0147571	2.51727	hypothetical
		cytoplasmic		HGE1_05027	14656.2	6108.33	0.0344428	2.39938	hypothetical
				HGE1_03732	90530.5	38044	0.00778665	2.37963	COG0015, adenylosuccinate lyase [Nucleotide transport and metabolism]
				HGE1_01410	23127.5	9862.67	0.0248226	2.34496	COG0333, 50S ribosomal prot L32 [Translation, ribosomal structure and biogenesis]
		cytoplasmic, periplasmic	secP 0.93	HGE1_00210	20183.3	8957	0.0151747	2.25335	hypothetical
				HGE1_00280	64206.5	29300.3	0.00931075	2.19132	COG0291, 50S ribosomal prot L35 [Translation, ribosomal structure and biogenesis]
				HGE1_04667	64702.9	29853.3	0.000948331	2.16736	COG4105, putative competence lipoprotein ComL [Cell wall/membrane/envelope biogenesis]
				HGE1_00415	24704.3	11608.7	0.000108492	2.12809	COG0254, 50S ribosomal prot L31 [Translation, ribosomal structure and biogenesis]
				HGE1_05907	366783	174847	0.0175991	2.09774	COG2812, DNA polymerase subunits gamma and tau [Replication, recombination and repair]
				HGE1_01300	47760.8	22783.7	0.031267	2.09627	COG0199, [Translation, ribosomal structure and biogenesis]
		extracellular, cytoplasmic	secP 0.57	HGE1_06057	44697.5	21724	0.000983981	2.05752	hypothetical
				HGE1_t06186	18676.7	9199.67	0.00234397	2.03015	tRNA-Asp
				HGE1_t06196	8792.19	4360.67	0.000289441	2.01625	tRNA-Thr
				HGE1_01305	73725.4	36566	0.0389259	2.01623	COG0096, [Translation, ribosomal structure and biogenesis]
				HGE1_05497	351899	175088	0.0137404	2.00984	COG1830, fructose-biphosphate aldolase [Carbohydrate transport and metabolism]
				HGE1_05357	23727.4	11807	0.00323141	2.0096	COG0132, dethiobiotin synthetase [Coenzyme transport and metabolism]
				HGE1_00230	96435.4	49679	0.00022752	1.94117	COG1840, iron binding prot [Inorganic ion transport and metabolism]
				HGE1_01475	44231	22871.3	0.000790867	1.93391	COG0142, geranylgeranyl phosphate synthase [Coenzyme metabolism]
				HGE1_01380	18270.5	9454	0.000410776	1.93257	COC0230, L34 [Translation, ribosomal structure and biogenesis]
		cytoplasmic		HGE1_02697	46673.1	24182.3	0.0219904	1.93005	hypothetical
		cytoplasmic		HGE1_03517	67712.1	35084.3	0.00517172	1.92998	hypothetical
				HGE1_00615	17466.8	9058	0.00796956	1.92833	COG0271, BolA family protein [Signal transduction mechanisms]
				HGE1_02937	65726.5	34238.3	0.0443059	1.91968	COG1028, [Lipid transport and metabolism, Secondary metabolites biosynthesis, transport and catabolism, General function prediction only]
				HGE1_04497	57179.3	29903.3	0.00532059	1.91214	COG1999, major surface prot 5 [Posttranslational modification, protein turnover, chaperones]
				HGE1_01240	87357.3	45837.7	0.000126911	1.9058	COG0089, [Translation, ribosomal structure and biogenesis]
				HGE1_06087	676425	356609	0.0122538	1.89682	HGE-2 protein
				HGE1_02157	34207.9	18159.3	0.00229979	1.88376	COG0629 single-strand binding prot [Replication, recombination and repair]
				HGE1_01220	413074	219598	0.00134549	1.88104	COG0050, elongation factor Tu [Translation, ribosomal structure and biogenesis]
				HGE1_01255	92341.1	49864.3	0.00236623	1.85185	COG0091, [Translation, ribosomal structure and biogenesis]
				HGE1_01315	76004	41138.7	0.000710455	1.84751	COG0256, [Translation, ribosomal structure and biogenesis]
		cytoplasmic		HGE1_00550	4908.45	2693	0.0225269	1.82267	hypothetical
				HGE1_02472	73752.4	40626	0.00206577	1.8154	COG1183, [Lipid transport and metabolism]
				HGE1_00285	142141	78927.3	0.0390441	1.8009	COG3820, putative cytoplasmic protein [Function unknown]
				HGE1_03702	11417.4	6354	0.0251931	1.79688	COC0537, HIT fam prot [Nucleotide transport and metabolism, Carbohydrate transport and metabolism, General function prediction only]
				HGE1_01355	66377.2	37157.7	0.0028397	1.78636	COG0203, [Translation, ribosomal structure and biogenesis]
				HGE1_t06236	398.613	224	0.0416975	1.77952	tRNA-Val
				HGE1_04427	417581	236576	0.00151738	1.76511	COC0050, elongation factor Tu [Translation, ribosomal structure and biogenesis]
				HGE1_03342	48076.9	27249.3	0.00132928	1.76433	COG0184, [Translation, ribosomal structure and biogenesis]
				HGE1_04202	18463.7	10477.3	0.0147012	1.76225	COG1121, putative ABC cation transporter [Inorganic ion transport and metabolism]
				HGE1_00450	100413	57089.7	0.000537874	1.75887	COG1952, preprotien translocase subunit SecB [Intracellular trafficking, secretion, and vesicular transport]
				HGE1_00180	19931.5	11385.3	0.0383792	1.75063	COG1136, ABC transporter ATP-binding protein [Cell wall/membrane/envelope biogenesis]
				HGE1_04772	128175	73686.7	0.0110257	1.73947	COG0462, ribose phosphate pyrophosphokinase [Nucleotide transport and metabolism, Amino acid transport and metabolism]
				HGE1_01747	57829.6	33283	0.0232539	1.73751	COG0505, carbamoyl phosphate synthase small subunit [Amino acid transport and metabolism, Nucleotide transport and metabolism]
				HGE1_02612	190840	110714	0.016658	1.72371	COG0568, RNA polymerase sigma factor RpoD [Transcription]
				HGE1_00165	186986	108884	0.0210863	1.7173	COG0504, pyrG CTP synthase [Nucleotide transport and metabolism]
		cytoplasmic		HGE1_00950	80753.5	47026.3	0.000105303	1.7172	hypothetical
				HGE1_00605	77957.8	45427	0.000556662	1.71611	COG0272, DNA ligase, NAD-dependent [Replication, recombination and repair]
				HGE1_01310	108054	63056.7	0.0157234	1.7136	COG0097, [Translation, ribosomal structure and biogenesis]
				HGE1_00465	63218.7	37035.7	0.00850157	1.70697	COG0612, M16 family peptidase [General function prediction only]
				HGE1_04437	152154	89396.3	0.000969122	1.70202	COG0049, [Translation, ribosomal structure and biogenesis]
				HGE1_04342	71430.2	42007.3	0.013202	1.70042	COG0167, dihydroorotate dehydrogenase 2 [Nucleotide transport and metabolism]
				HGE1_04762	6362.97	3758.33	0.0070671	1.69303	COG0320, lypoyl synthase [Coenzyme transport and metabolism]
				HGE1_00735	19490.9	11566.7	0.011785	1.6851	COG0632, Holliday junction DNA helicase RuvA [Replication, recombination and repair]
				HGE1_05327	650434	387440	0.077208	1.6788	p44-20
				HGE1_00445	36673.1	21917.7	0.0036971	1.67322	COG4395, Tim44-like domain-containing prot [Lipid transport and metabolism]
				HGE1_04092	29958.9	17967.3	0.0347888	1.66741	COG0762, YGGT family protein [Function unknown]
				HGE1_04282	88632.4	53350.7	0.000278293	1.66132	COG2009, succinate dehydrogenase cytochrome b556 subunit [Energy production and conversion]
				HGE1_01340	135556	81816.7	0.0372942	1.65682	COG0099, [Translation, ribosomal structure and biogenesis]
				HGE1_00785	65203.3	39356	0.00406107	1.65676	COG3474, cytochrome C [Energy production and conversion]
		cytoplasmic	secP 0.90	HGE1_01877	27240.6	16465.7	0.0105923	1.65439	hypothetical
				HGE1_00860	101943	61627.3	0.00078303	1.65419	COG0240, glycerol-3-phosphate dehydrogenase [Energy production and conversion]
				HGE1_04297	8666.66	5250.67	0.00652281	1.65058	COG0271, BolA family protein [Signal transduction mechanisms]
		inner membrane		HGE1_00575	76726.6	46566.3	0.0168051	1.64768	hypothetical
				HGE1_02352	44012.6	26920.3	0.0250346	1.63492	COG1758, rpoZ DNA-directed RNA polymerase omega [Transcription]
				HGE1_05367	499702	306515	0.0389196	1.63027	p44-new
				HGE1_05022	129561	80062.3	0.000847734	1.61825	COG0612, M16 family peptidase [General function prediction only]
		inner membrane		HGE1_00030	75446.6	46735.3	0.00702978	1.61434	hypothetical
				HGE1_05247	20901.2	12951.7	0.0408667	1.61379	COG0558, [Lipid transport and metabolism]
				HGE1_05032	41524.3	25783.7	0.016841	1.61049	COG0597, lipoprotein signal peptidase [Cell wall/membrane/envelope biogenesis, Intracellular trafficking, secretion, and vesicular transport]
				HGE1_04597	109525	68261.7	0.00454397	1.60448	COG1220, ATP-dependent protease HslU [Posttranslational modification, protein turnover, chaperones]
				HGE1_01275	39063.3	24484.3	0.0166539	1.59544	COG0186, [Translation, ribosomal structure and biogenesis]
				HGE1_00590	66347.1	41667.7	0.0184077	1.59229	COG1278, cold shock-like prot cspA [Transcription]
				HGE1_00655	100332	63337.3	0.000169863	1.58408	COG0360, [Translation, ribosomal structure and biogenesis]
				HGE1_01295	130983	82952	0.0219826	1.57902	COG0094, Ribosomal protein L5, translocated to host cell nuclei (Sinclair et al., 2015) [Translation, ribosomal structure and biogenesis]
				HGE1_05922	249455	158085	0.00750118	1.57798	p44-35
				HGE1_04812	41749.8	26484.7	0.0157499	1.57638	COG0026, [Nucleotide transport and metabolism]
				HGE1_01320	127045	80771.7	0.00286176	1.57289	COG0098, [Translation, ribosomal structure and biogenesis]
				HGE1_05612	476011	304243	0.0156747	1.56458	p44-new
				HGE1_01285	90761.1	58087.7	0.020646	1.56249	COG0093, [Translation, ribosomal structure and biogenesis]
				HGE1_02182	203823	130575	0.0125145	1.56097	COG0623, enoyl ACP-reductase [Lipid transport and metabolism]
				HGE1_01962	63058	40578.3	0.00689244	1.55398	COG0172, seryl-tRNA ligase [Translation, ribosomal structure and biogenesis]
				HGE1_01435	8415.71	5419.33	0.00537536	1.5529	COG0590, [Translation, ribosomal structure and biogenesis]
				HGE1_t06218	9878.28	6404.33	0.00188589	1.54244	tRNA-Leu
		cytoplasmic		HGE1_01175	27724.3	17984	0.00212978	1.54161	hypothetical
				HGE1_05297	450937	292568	0.00862347	1.54131	p44-new
				HGE1_04482	51381.6	33599	0.000473348	1.52926	COG0845, HlyD type 1 secretion memb fusion prot [Cell wall/membrane/envelope biogenesis, Defense mechanisms]
				HGE1_03067	115568	75736	8.93297e-05	1.52594	COG0261, [Translation, ribosomal structure and biogenesis]
				HGE1_04412	74223	48851	0.0487748	1.51938	COG0080, [Translation, ribosomal structure and biogenesis]
				HGE1_04147	118440	78085.3	0.020538	1.5168	COG1219, ATP-dependent protease subunit ClpX [Posttranslational modification, protein turnover, chaperones]
				HGE1_01225	63116.3	41633	0.0208306	1.51602	COG0051, [Translation, ribosomal structure and biogenesis]
		extracellular	secP 0.94	HGE1_06067	10182.7	6787.33	0.0117059	1.50025	hypothetical
				HGE1_04537	31508.1	21035.7	0.000251374	1.49784	COG0573, phosphate ABC transporter permease [Inorganic ion transport and metabolism]
				HGE1_03057	109626	73246	0.0229058	1.49668	COG0148, enolase [Carbohydrate transport and metabolism]
				HGE1_05652	7148.18	10710.3	0.00425063	0.66741	cog1845, Heme/copper-type cytochrome/quinol oxidase, subunit 3 [Energy production and conversion]
				HGE1_00780	52657.4	79068.3	0.0183127	0.665974	cog0596, Pimeloyl-ACP methyl ester carboxylesterase [Coenzyme transport and metabolism, General function prediction only]
		cytoplasmic, periplasmic		HGE1_02207	4442.29	6706.67	0.0168306	0.662369	hypothetical
				HGE1_00480	39369	59503.7	0.0393581	0.661623	COG0528, uridylate kinase [Nucleotide transport and metabolism]
				HGE1_05237	9228.37	14050.7	0.0122221	0.656793	COG1138, cytochrome c-type biogenesis protein [Energy production and conversion, Posttranslational modification, protein turnover, chaperones]
				HGE1_00195	102045	155560	0.00348939	0.655986	COG0651, monovalent cation/H antiporter subunit D [Energy production and conversion, Inorganic ion transport and metabolism]
		cytoplasmic		HGE1_05857	67460.4	102937	0.00445322	0.655358	hypothetical
				HGE1_04177	4130.47	6304	0.00320329	0.655214	hypothetical
				HGE1_00640	16060.5	24748.3	0.0216591	0.648953	COG0194, guanylate kinase [Nucleotide transport and metabolism]
				HGE1_00680	139425	215066	0.0284082	0.648289	COG1132, putative ABC transporter protein/permease protein [Defense mechanisms]
		cytoplasmic		HGE1_00870	20025.1	30945	0.00434816	0.647119	hypothetical
		inner membrane		HGE1_01842	20738.1	32191	0.00807515	0.644219	hypothetical
				HGE1_03212	12220.4	18974.7	0.0213798	0.644037	COG0611, thiamine monophophate kinase [Coenzyme transport and metabolism]
				HGE1_04837	10028.6	15591.3	0.0255092	0.643214	p44 fragment
				HGE1_03107	72012.6	112015	0.0252435	0.642884	COG0302, GTP cyclohydrolase [Coenzyme transport and metabolism]
		cytoplasmic, periplasmic	secP 0.88	HGE1_02412	14934.6	23274.3	0.0400949	0.641678	hypothetical
				HGE1_03392	23252.9	36285.3	0.000625815	0.640835	COG0237, dephospho-CoA kinase [Coenzyme transport and metabolism]
				HGE1_03752	25839	40435.7	0.00633763	0.639016	COG0340, biotin acetyl CoA carboxylase ligase [Coenzyme transport and metabolism]
		extracellular	secP 0.65	HGE1_01907	6224.71	9748	0.0190052	0.638563	hypothetical
				HGE1_02917	50070.8	78571.3	0.0182247	0.637265	Msp2, outer membrane protein
				HGE1_03997	21318.7	33524.3	0.0140272	0.635917	p44-74
				HGE1_02637	10036.9	15834.7	0.00199913	0.633854	COG4122, O-methytransferase family protein [General function prediction only]
				HGE1_01817	41848	66406	0.000100184	0.630183	COG0361, translation initiation factor IF-1 [Translation, ribosomal structure and biogenesis]
				HGE1_02967	40855.7	64850	0.00318856	0.630004	COG0822, scaffold protein [Posttranslational modification, protein turnover, chaperones]
		inner membrane		HGE1_01160	88368.4	140339	0.00702866	0.629676	hypothetical
				HGE1_05777	18353.1	29250.3	0.0343805	0.62745	zink finger-like domain-containing protein
				HGE1_04877	15856	25287	0.00222883	0.627041	VirB2, [Intracellular trafficking, secretion, and vesicular transport]
		inner membrane		HGE1_04977	144578	230787	0.0822327	0.626456	hypothetical
				HGE1_02007	39721.5	63442.7	0.00313872	0.626101	COG0839, NADH dehyrogenase I, J subunit [Energy production and conversion]
		cytoplasmic		HGE1_00905	34282	54766.7	0.00391964	0.625964	hypothetical
				HGE1_02062	455314	727678	0.00879761	0.625708	COG0532, translation initiation factor IF-2 [Translation, ribosomal structure and biogenesis]
				HGE1_01952	25924.2	41478.7	0.00122434	0.625	COG1301, sodium:dicarboxylate symporter family protein [Energy production and conversion]
				HGE1_01515	213280	343552	0.0323706	0.620807	COG0021, transketolase [Carbohydrate transport and metabolism]
				HGE1_02057	322904	520396	0.0365994	0.620498	COG0195, transcription elongation factor NusA [Transcription]
		periplasmic, cytoplasmic	secP 0.58	HGE1_02132	6167.89	9950	0.00741095	0.619888	hypothetical
				HGE1_02922	56135.5	90708.3	0.0123997	0.618857	Msp2, outer membrane protein
				HGE1_02592	21175.3	34284.3	0.00866365	0.617638	COG0249, DNA mismatch repair ATPase MutS [Replication, recombination and repair]
				HGE1_00340	16098.6	26067.3	0.00687034	0.617578	COG0742, putative methyltransferase [Translation, ribosomal structure and biogenesis]
				HGE1_04287	53487.1	86619	0.0244483	0.617499	COG0128, chem… [Amino acid transport and metabolism]
				HGE1_05822	44943.9	72878.3	0.00739685	0.616697	COG0691, SsrA-binding protein [Posttranslational modification, protein turnover, chaperones]
		cytoplasmic, periplasmic		HGE1_02882	15582.5	25434.7	0.00893955	0.612647	hypothetical
				HGE1_04522	23941.3	39107	0.00112109	0.612199	COG0037, tRNA(Ile)-lysidine synthase TilS/MesJ [Translation, ribosomal structure and biogenesis]
				HGE1_02982	118023	193245	0.00558581	0.610743	COG0443, chaperone prot HscA [Posttranslational modification, protein turnover, chaperones]
				HGE1_04562	62021.4	102050	0.0480392	0.607755	p44 new
				HGE1_02222	17996.8	29697.3	0.00215651	0.606007	COG1295, Uncharacterized membrane protein, BrkB/YihY/UPF0761 family (not an RNase) [Function unknown]
		inner membrane		HGE1_05847	18928.7	31270.3	0.00910332	0.605324	hypothetical
		periplasmic, cytoplasmic		HGE1_04032	9111.35	15090.3	0.0010992	0.603787	hypothetical
				HGE1_04682	25005.6	41594.7	0.00043665	0.601173	COG0037, tRNA(Ile)-lysidine synthase TilS/MesJ [Translation, ribosomal structure and biogenesis]
		cytoplasmic		HGE1_04882	5101	8512.33	0.0201529	0.599248	hypothetical
		cytoplasmic		HGE1_03542	2870.75	4802.33	0.0099151	0.597782	hypothetical
				HGE1_04902	16333.9	27341	0.00289491	0.597414	VirB2, [Intracellular trafficking, secretion, and vesicular transport]
				HGE1_03247	56740	95023	0.0317706	0.597119	COG0812, [Cell wall/membrane/envelope biogenesis]
				HGE1_04322	69483.6	116597	0.000660396	0.595928	COG0259, [Coenzyme transport and metabolism]
		outer-/inner-membrane		HGE1_03747	389688	655428	0.00169998	0.594555	hypothetical
				HGE1_03772	67209.1	113138	0.0247601	0.594043	COG0621, [Translation, ribosomal structure and biogenesis]
				HGE1_05597	5455.52	9220	0.0166589	0.591705	p44 fragment
				HGE1_00095	41417.1	70374.3	0.0012837	0.588526	COG1253, Hemolysin or related protein, contains CBS domains [General function prediction only]
				HGE1_01670	23514.9	40062.7	0.0365288	0.586953	COG03702, T4SS VirB3 [Intracellular trafficking, secretion, and vesicular transport]
				HGE1_01070	15968.6	27297.3	0.00367806	0.584988	COG0321, lipoyltransferase [Coenzyme transport and metabolism]
				HGE1_01190	12952.6	22151.3	0.00936241	0.584732	COG0776, integration host factor, beta subunit [Replication, recombination and repair]
		cytoplasmic		HGE1_04932	16513	28299.3	0.0497916	0.583513	hypothetical
				HGE1_04947	128186	221029	0.0395652	0.579953	VirB2, [Intracellular trafficking, secretion, and vesicular transport]
		cytoplasmic		HGE1_03277	1179.65	2045	0.0235753	0.576847	hypothetical
				HGE1_02027	128805	223336	0.000518715	0.576733	COG1007, NADH dehydrogenase I, subunit N [Energy production and conversion]
				HGE1_05002	6526.33	11444	0.0136889	0.570284	hypothetical
				HGE1_00700	243567	433200	0.0282088	0.56225	COG1053, sdhA [Energy production and conversion]
				HGE1_01400	46196.7	82351.3	0.0290903	0.56097	COG1117, phosphate ABC transporter ATP-binding prot [Inorganic ion transport and metabolism]
		cytoplasmic		HGE1_03177	157009	280903	0.00379634	0.558944	hypothetical
				HGE1_02032	62635.9	112734	0.0003134	0.555607	COG0743, [Lipid transport and metabolism]
				HGE1_00240	122306	220387	0.0487229	0.554961	COG0477, major facilitator family transporter [Carbohydrate transport and metabolism, Amino acid transport and metabolism, Inorganic ion transport and metabolism, General function prediction only]
				HGE1_04172	24898.9	45238	0.0140558	0.550397	COG2975, uncharacterized protein conserved in bacteria [Posttranslational modification, protein turnover, chaperones]
		outer membrane, periplasmic		HGE1_06072	8152.53	14929	0.0151499	0.546087	hypothetical
		extracellular	secP 0.61	HGE1_00940	20985.9	38569.7	0.000141997	0.544105	hypothetical
				HGE1_04867	9678.02	17913.3	0.000213593	0.540269	VirB2 [Intracellular trafficking, secretion, and vesicular transport]
				HGE1_04862	229812	425430	0.0132828	0.540188	COG3451, T4SS VirB4 component [Intracellular trafficking, secretion, and vesicular transport]
				HGE1_02147	6865.1	12734.7	0.00196809	0.539088	COG1862, preprotein translocase subunit YajC [Intracellular trafficking, secretion, and vesicular transport]
				HGE1_02602	44744.9	83166	0.00330828	0.538019	COG1947, IspE [lipid transport and metabolism]
				HGE1_01690	363766	677193	0.017308	0.537168	COG3704, T4SS Virb6 family [Intracellular trafficking, secretion, and vesicular transport]
		cytoplasmic, periplasmic	secP 0.78	HGE1_00990	3194.22	5981.67	0.0287911	0.534002	hypothetical
		cytoplasmic		HGE1_03562	4439.14	8375.67	0.0022477	0.530004	hypothetical
				HGE1_01535	29723.6	56980	0.00262632	0.521649	COG2111, monovalent cation/H antiporter B [Inorganic ion transport and metabolism]
		cytoplasmic		HGE1_03762	6247.53	12040.7	0.00475854	0.518869	hypothetical
				HGE1_02142	7020.19	13628	0.000241667	0.51513	COG1186, peptide chain release factor 2 [Translation, ribosomal structure and biogenesis]
				HGE1_01520	33538.3	65736	0.0237446	0.510196	COG2212, monovalent cation/H antiporter subunit F [Inorganic ion transport and metabolism]
				HGE1_01947	31093.8	61775.7	0.0010528	0.503335	COG0408, coproporphrynogin III oxidase [Coenzyme transport and metabolism]
				HGE1_02012	25018.5	50083.3	0.000147882	0.499537	COG0713, NADH dehyrogenase I, K subunit [Energy production and conversion]
				HGE1_01375	38603	80893.3	0.00479656	0.477208	COG0594, Rnase p protein component [Translation, ribosomal structure and biogenesis]
		cytoplasmic		HGE1_03782	4334.68	9244.33	0.00519648	0.468901	hypothetical
				HGE1_02322	29474.1	62926.7	0.00305218	0.468388	COG0708 exodeoxyribonuclease III, [Replication, recombination and repair]
		cytoplasmic		HGE1_04572	79164.5	169173	4.1244e-05	0.467949	hypothetical
		cytoplasmic		HGE1_03887	4067.24	8734.67	0.0102128	0.465643	hypothetical
				HGE1_01180	41178.5	88734	0.00140334	0.464067	COG0021, transketolase [Carbohydrate transport and metabolism]
				HGE1_00775	34356	74458.3	0.00706846	0.461412	COG0596, Alpha/beta hydrolase [Coenzyme transport and metabolism, General function prediction only]
				HGE1_00745	24795.2	54017	0.013654	0.459025	COG0194, guanylate kinase (gmk)[Nucleotide transport and metabolism]
				HGE1_02177	33419.4	72949.7	0.000202332	0.458116	COG0708, exodeoxiribonuclease III [Replication, recombination and repair]
				HGE1_05167	151785	333686	0.00735078	0.454875	COG1123, [Posttranslational modification, protein turnover, chaperones]
				HGE1_05967	39193	87094.7	0.000987342	0.450004	Msp2, outer membrane protein
				HGE1_03482	113182	255791	0.000713592	0.442479	COG0316, iron-sulfer cluster assembly protein [Posttranslational modification, protein turnover, chaperones]
				HGE1_05227	157783	359809	0.0216432	0.438519	p44-77
		inner membrane		HGE1_03877	10907.6	25200.3	0.00538726	0.432836	hypothetical
				HGE1_06147	147571	343430	0.000759664	0.429698	COG02948, virB10 [Intracellular trafficking, secretion, and vesicular transport]
				HGE1_04957	95510.6	227178	0.00307728	0.420421	COG0330, hflc protein [Posttranslational modification, protein turnover, chaperones]
		cytoplasmic		HGE1_03577	19623.1	46939.3	1.61653e-05	0.418053	hypothetical
				HGE1_05547	70531.4	172876	0.00259194	0.407989	COG1138, cyt c biogenisis protein [Energy production and conversion, Posttranslational modification, protein turnover, chaperones]
				HGE1_04782	4202.78	10384	0.00905015	0.404736	hypothetical
				HGE1_02307	29900.3	76905	5.03637e-05	0.388795	COG0101, truA. tRNA pseudouridine synthase A [Translation, ribosomal structure and biogenesis]
				HGE1_t01710	5443.35	14099.7	0.00011459	0.386062	tRNA-HIS
		cytoplasmic		HGE1_03237	2086.26	5628	0.0120326	0.370694	hypothetical
				HGE1_05977	6360.91	17759	0.00777268	0.358179	hypothetical
				HGE1_02502	54823.1	156357	0.00740582	0.350627	COG0483, [Carbohydrate transport and metabolism]
				HGE1_00620	17064.7	49516	0.00076082	0.344629	COG0526, thiol disulfide oxidoreductase [Posttranslational modification, protein turnover, chaperones]
		cytoplasmic, extracellular	secP 0.59	HGE1_01145	9511.53	27718.3	0.00781365	0.343149	hypothetical
		cytoplasmic		HGE1_03547	5392.68	16268	5.53779e-05	0.33149	hypothetical
				HGE1_03652	2119.84	6427.33	0.0502009	0.329817	hypothetical
				HGE1_05787	3406.22	10510	0.00960597	0.324093	p44 fragment
				HGE1_05312	15049.9	48096.7	0.000523317	0.312909	COG1396, transcriptional regulator tr1 (at p44 expression locus) (Wang et al., 2007), contains XRE-family HTH domain [Transcription]
		cytoplasmic, periplasmic, extracellular		HGE1_00850	5059.43	17008.3	0.0104593	0.297468	hypothetical
		cytoplasmic, extracellular, periplasmic		HGE1_05647	16125.4	54315.3	0.00648242	0.296884	hypothetical
				HGE1_04062	10020.5	39138.7	0.00336484	0.256026	p44 fragment
		cytoplasmic		HGE1_04132	33748.1	205630	0.00322165	0.164121	hypothetical
			Table 2B: Summary and Legend. Colored boxes indicate functional category of proteins (Clusters of Orthologous Groups - COG), and color codes are as indicaed
			Summary of HGE1 locus tags upregulated at 24 h in HL-60 (sample 6) by category category (Clusters of Orthologous Groups, COG) (105)							Summary of HGE1 locus tags upregulated at 24 h in granulocytes (sample 8)by category category (Clusters of Orthologous Groups, COG) (120)
			28 [Translation, ribosomal structure and biogenesis]							9 [Translation, ribosomal structure and biogenesis]
			15 hypothetical (14%)							40 hypothetical (33%)
			10 transfer RNAs							1 transfer RNA
			6 unique Anaplasmataceae genes							10 unique Anaplasmataceae genes
			6 [Nucleotide transport and metabolism]							3 [Nucleotide transport and metabolism]
			5 [Lipid transport and metabolism]							2 [Lipid transport and metabolism]
			4 [Replication, recombination and repair]							4 [Replication, recombination and repair]
			4 [Cell wall/membrane/envelope biogenesis]							1 [Cell wall/membrane/envelope biogenesis]
			4 [Transcription]							1 [Transcription]
			4 [general/unknown function]							3 [general/unknown function]
			3 [Carbohydrate transport and metabolism]							4 [Carbohydrate transport and metabolism]
			3 [Coenzyme transport and metabolism]							9 [Coenzyme transport and metabolism]
			3 [Posttranslational modification, protein turnover, chaperones]							9 [Posttranslational modification, protein turnover, chaperones]
			3 [Inorganic ion transport and metabolism]							5 [Inorganic ion transport and metabolism]
			3 [Energy production and conversion]							9 [Energy production and conversion]
			2 [Intracellular trafficking, secretion, and vesicular transport]							9 [Intracellular trafficking, secretion, and vesicular transport]
			2 [Amino acid transport and metabolism]							2 [Amino acid transport and metabolism]
			2 [defense mechanisms]							1 [defense mechanisms]
			2 [Signal transduction mechanisms]							0 [Signal transduction mechanisms]
			1 [secondary metabolites biosynthesis, transport and catabolism]							1 zink finger-like domain-containing protein
		a Transcription values for genes were calculated from the sum of all probe hybridization signal intensity data corresponding to each gene. Mean values were determined from the transcription values obtained for the same gene in the biological replicates.

## Sheet: Table 3
		Table 3A
		Differentially transcribed HGE1 locus tags in HL-60-grown bacteria after 2 h with HL-60 cells (sample 1) vs. 2 h in medium
			Transcription Values a			product,
						COGs#, function,
			2 h in medium (control)	2 h with HL-60	2 h with HL-60/2 h in med.	reference,
		locus tag		(sample 1)	ratio	[cluster annotation]
		HGE1_02577	3535.71	8322.8	2.35392	hypothetical
		HGE1_05592	118471	237231	2.00243	COG0789, DNA-binding transcriptional regulator, MerR family [Transcription]
		HGE1_r01722	190992	374879	1.9628	5s ribosomal RNA [Translation, ribosomal structure and biogenesis]
		HGE1_03222	125552	61372.6	0.48882	hypothetical
		HGE1_t06222	311402	141574	0.454633	tRNA-Trp
		HGE1_03777	5899.35	2665.09	0.45176	hypothetical
		HGE1_00835	6114.58	2495	0.408041	hypothetical
		HGE1_02737	2114.8	806.839	0.381519	hypothetical
		HGE1_03167	2549.99	950.627	0.372796	hypothetical
		Table 3B
		Differentially transcribed HGE1 locus tags in HL-60-grown bacteria after 2 h (sample 1) vs. 4 h (sample 2) with HL-60 cells
			Transcription Values a			product,
			4 h with HL-60	2 h with HL-60	2 h HL-60/4 h HL-60	COGs#, function,
			(sample 2)	(sample 1)	ratio	reference,
		locus tag	mean value			[cluster annotation]
		HGE1_04927	9635.38	28121.4	2.91856	COG0192, S-adenosylmethionine synthetase [Coenzyme transport and metabolism]
		HGE1_r01722	157829	374879	2.37522	5s ribosomal RNA
		HGE1_03152	5473.26	12748.3	2.32919	hypothetical
		HGE1_t06198	1054.29	2416.07	2.29166	tRNA-Met
		HGE1_06127	124056	261632	2.10899	p44-37
		HGE1_t01720	42592.2	86980	2.04216	tRNA-Arg
		HGE1_t06200	39468.3	79587.1	2.01648	tRNA-Phe
		HGE1_04327	12083.6	6032.97	0.49927	hypothetical
		HGE1_04267	18261.3	9020.9	0.493991	hypothetical
		HGE1_01395	35111.3	17016.2	0.484636	hypothetical
		HGE1_01050	1330.53	633.656	0.476242	hypothetical
		HGE1_04557	92799.9	43892.2	0.472976	p44-42
		HGE1_01540	52688.7	24871.8	0.472053	COG1006, Multisubunit Na+/H+ antiporter, MnhC subunit [Inorganic ion transport and metabolism]
		HGE1_04077	28891.4	13613.4	0.471193	hypothetical
		HGE1_03412	61659.9	27956	0.453391	hypothetical
		HGE1_05662	58497.9	26428.5	0.451786	COG0452, Phosphopantothenoylcysteine synthetase/decarboxylase [Coenzyme transport and metabolism]
		HGE1_00880	79122.7	35396.2	0.447359	hypothetical
		HGE1_05562	70139.3	31248.2	0.445515	COG0245, 2C-methyl-D-erythritol 2,4-cyclodiphosphate synthase [Lipid transport and metabolism]
		HGE1_04277	79408	35137.4	0.442492	COG2142, Succinate dehydrogenase, hydrophobic anchor subunit [Energy production and conversion]
		HGE1_03382	3390.51	1493.66	0.440542	hypothetical
		HGE1_t01710	7478.88	3289.95	0.439898	tRNA-His
		HGE1_04837	10336.3	4533.48	0.438599	p44 fragment
		HGE1_05867	167391	73034.9	0.436312	COG4591, ABC-type transport system, involved in lipoprotein release, permease component [Cell wall/membrane/envelope biogenesis]
		HGE1_02737	1880.43	806.839	0.429071	hypothetical
		HGE1_03127	227645	97502.6	0.42831	COG1005, NADH:ubiquinone oxidoreductase subunit 1 (chain H) [Energy production and conversion]
		HGE1_04132	60951.9	25988.6	0.426379	hypothetical
		HGE1_05547	129155	55053	0.426256	COG1138, Cytochrome c biogenesis factor [Energy production and conversion, Posttranslational modification, protein turnover, chaperones]
		HGE1_03282	4297.45	1807.68	0.420641	hypothetical
		HGE1_02677	11872	4949.44	0.416902	hypothetical
		HGE1_01185	11864.3	4872.88	0.410717	COG0686, Alanine dehydrogenase [Amino acid transport and metabolism]
		HGE1_03577	21838.3	8926.72	0.408765	hypothetical
		HGE1_05052	156381	63298.4	0.40477	p44-8b
		HGE1_03052	202378	80070.6	0.395649	COG0536, GTPase involved in cell partioning and DNA repair [Cell cycle control, cell division, chromosome partitioning, Replication, recombination and repair]
		HGE1_04637	38877.1	15248.6	0.392226	p44-52
		HGE1_00995	47708.2	18572.8	0.389299	p44-68
		HGE1_02797	32404	12378.7	0.38201	hypothetical
		HGE1_00940	30134	11204.8	0.371832	hypothetical
		HGE1_00600	121265	43632.3	0.35981	COG0349, Ribonuclease D [Translation, ribosomal structure and biogenesis]
		HGE1_t06184	7651.4	2653.02	0.346736	tRNA-Thr
		HGE1_05122	73394.7	25024	0.340951	p44-54
		HGE1_01520	43518.9	13290.5	0.305396	COG2212, Multisubunit Na+/H+ antiporter, MnhF subunit [Inorganic ion transport and metabolism]
		HGE1_05312	22041.3	6695.14	0.303754	COG1396, Transcriptional regulator, contains XRE-family HTH domain [Transcription]
		HGE1_03647	4358.74	1285.02	0.294814	hypothetical
		HGE1_04062	17304.8	4602.5	0.265967	p44 fragment
		HGE1_00850	8590.99	2264.5	0.263589	hypothetical
		HGE1_02337	14931.2	3931.03	0.263276	putative lipoprotein
		HGE1_00815	26449.4	6880.02	0.26012	hypothetical
		HGE1_02152	13396.5	3466.05	0.258728	hypothetical
		HGE1_t06208	131385	33926.5	0.258222	tRNA-Asn
		HGE1_t06202	40357.7	9963.94	0.246891	tRNA-Ile
		HGE1_00715	153412	34833.2	0.227056	COG0477, MFS family permease [Carbohydrate transport and metabolism, Amino acid transport and metabolism, Inorganic ion transport and metabolism, General function prediction only]
		HGE1_t06190	182772	35128.5	0.192198	tRNA-Pro
		Colored boxes indicate functional category of proteins (Clusters of Orthologous Groups - COG), and color codes are as indicaed in Table 1B
		a Transcription values for genes were calculated from the sum of all probe hybridization signal intensity data corresponding to each gene. Mean values were determined from the transcription values obtained for the same gene in the biological replicates.

## Sheet: Table 4
				Table 4A
				Differentially transcribed HGE1 locus tags in ISE6-grown bacteria after 2 h with ISE6 cells (sample 3) vs. 2 h in medium control
								product,
			secP & sigP		Transcription Values a			COGs#, function,
			ratings > 0.5 & 0.8		2 h in medium (control)	2 h with ISE6	2 h ISE6/2 h medium	reference,
		CELLO localization	(secreted)	locus tag		(sample 3)	ratio	[cluster annotation]
		cytoplasmic	secP 0.76	HGE1_02797	13028.4	58879.2	4.51931	hypothetical
		cytoplasmic		HGE1_03277	1192.8	4694.76	3.93592	hypothetical
				HGE1_05787	2477.53	8674.35	3.5012	p44 fragment
				HGE1_05312	17630.3	59965.1	3.40125	COG1396, transcriptional regulator tr1 (at p44 expression locus) (Wang et al., 2007), contains XRE-family HTH domain [Transcription]
		cytoplasmic		HGE1_02577	3267.38	11036.3	3.37771	hypothetical
		cytoplasmic, periplasmic	secP 0.89	HGE1_04797	2305.42	7257.05	3.14782	hypothetical
				HGE1_00955	10835.7	33235.8	3.06724	COG2057, Acyl CoA:acetate/3-ketoacid CoA transferase, beta subunit [Lipid transport and metabolism]
				HGE1_04927	6135.17	18626.6	3.03604	COG0192, S-adenosylmethionine synthetase [Coenzyme transport and metabolism]
		cytoplasmic	secP 0.89	HGE1_02152	4319.07	12958.6	3.00032	hypothetical
				HGE1_04947	36029.3	103054	2.86029	virB2, [Intracellular trafficking, secretion, and vesicular transport]
				HGE1_00160	40088.2	114536	2.85709	COG0117, Pyrimidine deaminase domain of riboflavin biosynthesis protein RibD [Coenzyme transport and metabolism]
				HGE1_00640	16326	46074.2	2.82214	COG0194, Guanylate kinase [Nucleotide transport and metabolism]
		extracellular, outer & inner membranes	secP 0.94	HGE1_03902	24237.2	66939.1	2.76183	hypothetical, AipA invasin (mammalian cells) (Seidman et al., 2014)
		cytoplasmic, extracellular, periplasmic		HGE1_05647	21097.9	56690.1	2.687	hypothetical
				HGE1_t06206	60235.4	158189	2.62618	tRNA-Met
				HGE1_01777	52755.2	130723	2.47791	HGE14
				HGE1_01525	10322.6	25576.4	2.4777	COG1320, Multisubunit Na+/H+ antiporter, MnhG subunit [Inorganic ion transport and metabolism]
				HGE1_05042	27625.9	67705.1	2.45078	COG0695, Glutaredoxin [Posttranslational modification, protein turnover, chaperones]
				HGE1_01130	48505.2	116947	2.41103	COG1074, ATP-dependent exoDNAse (exonuclease V) beta subunit (contains helicase and exonuclease domains) [Replication, recombination and repair]
				HGE1_01685	103357	246952	2.38932	COG3704, Type IV secretory pathway, VirB6 components [Intracellular trafficking, secretion, and vesicular transport]
		periplasmic, cytoplasmic	secP 0.62	HGE1_02747	24556.6	58496.2	2.3821	hypothetical
				HGE1_04942	19523.5	46428.8	2.3781	virB2, [Intracellular trafficking, secretion, and vesicular transport]
				HGE1_r01722	152430	362068	2.37531	5s ribosomal RNA, [Translation, ribosomal structure and biogenesis]
				HGE1_02157	99143	230570	2.32563	COG0629, Single-stranded DNA-binding protein [Replication, recombination and repair]
				HGE1_04767	42749.4	99272	2.32218	COG0489, Chromosome partitioning ATPase, Mrp family, contains Fe-S cluster [Cell cycle control, cell division, chromosome partitioning]
				HGE1_05382	56515.1	130309	2.30574	COG0372, Citrate synthase [Energy production and conversion]
		cytoplasmic		HGE1_03432	43311.3	98758	2.28019	hypothetical
				HGE1_03047	12016.8	27135.5	2.25814	COG0212, 5-formyltetrahydrofolate cyclo-ligase
				HGE1_t06202	12358.3	27555.9	2.22974	tRNA-Ile
		cytoplasmic	secP 0.51	HGE1_03982	27894.7	61930	2.22014	hypothetical
		cytoplasmic		HGE1_03532	36729.2	81316.6	2.21395	hypothetical
				HGE1_00575	71645.6	155882	2.17574	COG4666, TRAP-type uncharacterized transport system, fused permease components [General function prediction only]
				HGE1_03312	22611.9	48728.7	2.155	COG5410, Uncharacterized protein [Function unknown]
				HGE1_01727	9505.76	20328.2	2.13852	COG5448, Uncharacterized protein [Function unknown]
				HGE1_05577	35512	75529.7	2.12688	COG0041, Phosphoribosylcarboxyaminoimidazole (NCAIR) mutase [Nucleotide transport and metabolism]
				HGE1_01520	18290.7	38557.6	2.10804	COG2212, Multisubunit Na+/H+ antiporter, MnhF subunit [Inorganic ion transport and metabolism]
		cytoplasmic		HGE1_05417	4208.15	8814.28	2.09457	hypothetical
				HGE1_02512	19335.3	39996.4	2.06857	COG3706, Two-component response regulator, PleD family, consists of two REC domains and a diguanylate cyclase (GGDEF) domain [Signal transduction mechanisms, Transcription]
		cytoplasmic		HGE1_00290	27896.9	57380.5	2.05687	hypothetical
		cytoplasmic		HGE1_03977	2933.89	6033.08	2.05634	hypothetical
		outer membrane, cytoplasmic		HGE1_05762	9239.91	18857.6	2.04088	hypothetical
				HGE1_05222	19950.6	40228.8	2.01642	COG2890, Methylase of polypeptide chain release factors [Translation, ribosomal structure and biogenesis]
				HGE1_00745	46348.3	93114.8	2.00902	COG0194, Guanylate kinase [Nucleotide transport and metabolism]
		outer membrane, cytoplasmic		HGE1_01977	16655.1	33167.3	1.99142	hypothetical
		outer membrane		HGE1_03117	25658.2	50790.5	1.9795	hypothetical
				HGE1_04062	2620.93	5141.99	1.96189	p44 fragment
		cytoplasmic		HGE1_03152	4272.33	8373.97	1.96005	hypothetical
				HGE1_03842	62363.9	122215	1.95971	p44-73
				HGE1_02447	72146	36269.8	0.502728	COG0054, 6,7-dimethyl-8-ribityllumazine synthase (Riboflavin synthase beta chain) [Coenzyme transport and metabolism]
				HGE1_02297	19545.2	9735.99	0.498128	COG0293, 23S rRNA U2552 (ribose-2'-O)-methylase RlmE/FtsJ [Translation, ribosomal structure and biogenesis]
		cytoplasmic		HGE1_04932	20178.5	10050.6	0.498084	hypothetical
		inner membrane		HGE1_00030	98472.3	48647.1	0.494018	hypothetical
		outer membrane	secP 0.50	HGE1_02327	44973.4	22162.7	0.492795	hypothetical
				HGE1_05532	18754.4	9226.84	0.491983	COG0806, Ribosomal 30S subunit maturation factor RimM, required for 16S rRNA processing [Translation, ribosomal structure and biogenesis]
				HGE1_05672	71991	34421.3	0.478134	COG0702, Uncharacterized conserved protein YbjT, contains NAD(P)-binding and DUF2867 domains [General function prediction only]
				HGE1_00735	30366.7	14487.1	0.477072	COG0632, Holliday junction resolvasome RuvABC DNA-binding subunit [Replication, recombination and repair]
				HGE1_04677	46513.8	22151.9	0.476244	COG1862, Preprotein translocase subunit YajC [Intracellular trafficking, secretion, and vesicular transport]
				HGE1_05137	476876	217037	0.455123	tRNA(Ile)-lysidine synthetase
		cytoplasmic		HGE1_03862	41658.1	18924	0.454269	hypothetical
		cytoplasmic, extracellular	secP 0.59	HGE1_01145	13569.2	5881.05	0.433411	hypothetical
				HGE1_01250	46712	20068.9	0.429631	COG0185, Ribosomal protein S19 [Translation, ribosomal structure and biogenesis]
				HGE1_03817	52763.2	21827.7	0.413692	COG0477, MFS family permease [Carbohydrate transport and metabolism, Amino acid transport and metabolism, Inorganic ion transport and metabolism, General function prediction only]
		cytoplasmic	secP 0.69	HGE1_05997	17503.6	6617.86	0.378086	hypothetical
				HGE1_01917	3488.7	1308.5	0.375069	type IV secretion system protein VirB4, [Intracellular trafficking, secretion, and vesicular transport]
				HGE1_01180	41766.1	15179.4	0.363439	COG0021, Transketolase [Carbohydrate transport and metabolism]
				HGE1_02072	12141.6	4368.73	0.359816	COG0480, Translation elongation factor EF-G, a GTPase [Translation, ribosomal structure and biogenesis]
				HGE1_01832	225034	80174.6	0.356278	COG0264, Translation elongation factor EF-Ts [Translation, ribosomal structure and biogenesis]
		cytoplasmic		HGE1_03762	9956.67	3451.34	0.346636	hypothetical
		cytoplasmic		HGE1_04117	12637.2	3687.24	0.291778	hypothetical
		cytoplasmic		HGE1_01040	11695.1	3157.03	0.269944	hypothetical
				HGE1_05592	373509	88525.4	0.23701	COG0789, DNA-binding transcriptional regulator, MerR family [Transcription]
		cytoplasmic		HGE1_00835	12039	1766.23	0.146709	hypothetical
				Table 4B
				Differentially transcribed HGE1 locus tags in ISE6-grown bacteria after 4 h with ISE6 cells (sample 4) vs. 4 h in medium
								product,
			secP & sigP		Transcription Values a		4 h ISE6/4 h medium	COGs#, function,
			ratings > 0.5 & 0.8		4 h with ISE6 cells	4 h in medium (control)	ratio	reference,
		CELLO localization	(secreted)	locus tag	(mean value, sample 4)			[cluster annotation]
				HGE1_00640	230164	26535.5	8.67381	COG0194, Guanylate kinase [Nucleotide transport and metabolism]
				HGE1_00745	241842	54083.5	4.47164	COG0194, gmk, Guanylate kinase [Nucleotide transport and metabolism]
		cytoplasmic		HGE1_04462	6939.63	2486.59	2.79082	hypothetical
				HGE1_02072	7562.56	3111.91	2.4302	COG0480, Translation elongation factor EF-G, a GTPase [Translation, ribosomal structure and biogenesis]
		cytoplasmic		HGE1_03977	22019.6	10323.5	2.13296	hypothetical
				HGE1_04692	84231.3	39699.7	2.12171	COG0013, Alanyl-tRNA synthetase [Translation, ribosomal structure and biogenesis]
		cytoplasmic	secP 0.51	HGE1_03982	74362.1	35744.2	2.0804	hypothetical
				HGE1_05592	45972.2	23004.8	1.99837	COG0789, DNA-binding transcriptional regulator, MerR family [Transcription]
				HGE1_05002	3577.06	7100.53	0.503773	COG5002, Signal transduction histidine kinase [Signal transduction mechanisms]
		cytoplasmic		HGE1_03647	2216.46	4444.89	0.498654	hypothetical
				HGE1_04062	8585.7	17378.8	0.494034	p44 fragment
		cytoplasmic, periplasmic, extracelluar		HGE1_00850	1538.99	3136.12	0.490731	hypothetical
				HGE1_04352	13419.5	27726.6	0.483993	COG1863, Multisubunit Na+/H+ antiporter, MnhE subunit [Inorganic ion transport and metabolism]
				HGE1_02342	3362.96	6968.34	0.482606	COG0852, NADH:ubiquinone oxidoreductase 27 kD subunit (chain C) [Energy production and conversion]
				HGE1_05957	50155.8	104329	0.480748	major outer membrane protein OMP-1A
		cytoplasmic		HGE1_03367	8019.13	16916	0.474055	hypothetical
				HGE1_t01706	43986.6	93064.1	0.472649	tRNA-Ser
				HGE1_04192	30717.6	65467	0.469207	p44-44
		periplasmic, cytoplasmic		HGE1_04032	3863.14	8329.18	0.463807	hypothetical
				HGE1_04617	18504	40171.7	0.460621	p44-56
				HGE1_05372	11207	24537	0.456738	p44 fragment
				HGE1_02177	14628.8	32342.7	0.452307	COG0708, Exonuclease III [Replication, recombination and repair]
				HGE1_04557	17753.7	40212.9	0.441494	p44-42
				HGE1_04067	7912.08	18106	0.436987	p44-67
				HGE1_01832	73750.8	171964	0.428873	COG0264, Translation elongation factor EF-Ts [Translation, ribosomal structure and biogenesis]
		cytoplasmic		HGE1_02567	1308.06	3050.57	0.428793	hypothetical
				HGE1_04877	8431.27	19970.5	0.422186	virB2, [Intracellular trafficing, secretion and cellular transport]
				HGE1_05232	20107.2	48147.3	0.417618	p44-34B
				HGE1_t06236	141.581	339.165	0.41744	tRNA-Val
				HGE1_t06234	31784.1	76644.6	0.414695	tRNA-Leu
				HGE1_04872	6906.09	16799.9	0.411079	virB2, [Intracellular trafficing, secretion and cellular transport]
				HGE1_00695	11131.4	27228.8	0.408809	COG1351, Thymidylate synthase ThyX [Nucleotide transport and metabolism]
				HGE1_04002	12470.8	30536.3	0.408394	p44-85
				HGE1_00555	43712.4	109557	0.398994	COG4133, ABC-type transport system involved in cytochrome c biogenesis, ATPase component [Posttranslational modification, protein turnover, chaperones]
				HGE1_t06192	35375.3	90091.5	0.392659	tRNA-Arg
				HGE1_t01704	33130.8	85079.8	0.389409	tRNA-Gln
				HGE1_00635	74676.1	192564	0.387799	p44-85
				HGE1_04612	36678.7	95636.6	0.383521	p44-41
		cytoplasmic		HGE1_03762	2235.22	6175.82	0.361931	hypothetical
				HGE1_02337	5296.94	14925.5	0.354891	putative lipoprotein
				HGE1_01817	14959.5	44328.4	0.33747	COG0361, Translation initiation factor IF-1 [Translation, ribosomal structure and biogenesis]
				HGE1_05487	124110	373010	0.332726	p44-23
				HGE1_00215	50521.1	165365	0.305512	COG1327, Transcriptional regulator NrdR, contains Zn-ribbon and ATP-cone domains [Transcription]
				HGE1_t06212	31875.8	139467	0.228554	tRNA-Met
				HGE1_05807	11611.5	51474.3	0.225578	p44 fragment
				Table 4C
				Differentially transcribed HGE1 locus tags in ISE6-grown bacteria after 2 h vs. 4 h with ISE6 cells
								product,
			secP & sigP		Transcription Values a		2 h ISE6/4 h ISE6	COGs#, function,
			ratings > 0.5 & 0.8		4 h with ISE6	2 h with ISE6	ratio	reference,
		CELLO localization	(secreted)	locus tag	(mean value, sample 4)	(sample 3)		[cluster annotation]
				HGE1_05372	11207	66694.6	5.95116	p44 fragment
				HGE1_t06212	31875.8	187303	5.87605	tRNA-Met
				HGE1_05332	5737.43	33204	5.78726	COG0468, RecA/RadA recombinase [Replication, recombination and repair]
				HGE1_t06222	19500.7	112507	5.7694	tRNA-Trp
				HGE1_03407	8003.35	39417.7	4.92515	COG0776, Bacterial nucleoid DNA-binding protein [Replication, recombination and repair]
				HGE1_t06234	31784.1	153972	4.8443	tRNA-Leu
				HGE1_t06192	35375.3	154675	4.37241	tRNA-Arg
				HGE1_t01704	33130.8	143693	4.33715	tRNA-Gln
				HGE1_05807	11611.5	48691	4.19335	p44 fragment
		cytoplasmic		HGE1_03367	8019.13	31612.9	3.94219	hypothetical
				HGE1_05957	50155.8	191286	3.81384	major outer membrane protein OMP-1A
				HGE1_04422	33679	125380	3.72278	COG0690, Preprotein translocase subunit SecE [Intracellular trafficking, secretion, and vesicular transport]
				HGE1_00630	22414.3	81204.3	3.62288	p44 fragment
				HGE1_t01712	39465.2	142670	3.61507	tRNA-Val
				HGE1_05367	122293	434855	3.55583	p44-new
				HGE1_04617	18504	65171.4	3.52203	p44-56
				HGE1_00755	22252	78325	3.51991	p44 fragment
				HGE1_03447	6901.68	23779	3.44539	COG1225, Peroxiredoxin [Posttranslational modification, protein turnover, chaperones]
				HGE1_02157	67153.4	230570	3.43348	COG0629, Single-stranded DNA-binding protein [Replication, recombination and repair]
				HGE1_t01706	43986.6	149791	3.40539	tRNA-Ser
				HGE1_05322	112545	381360	3.38852	OMP-1N
				HGE1_05462	98216.4	331727	3.37751	p44-56
				HGE1_05197	87726.8	294865	3.36117	p44-61
				HGE1_04612	36678.7	121986	3.3258	p44-41
		cytoplasmic		HGE1_03552	45083.4	149827	3.32334	hypothetical
				HGE1_03342	19464.5	64481.8	3.31279	COG0184, Ribosomal protein S15P/S13E [Translation, ribosomal structure and biogenesis]
				HGE1_01060	21131.1	69618.3	3.29459	COG0234, Co-chaperonin GroES (HSP10) [Posttranslational modification, protein turnover, chaperones]
				HGE1_03307	29056.3	95590.7	3.28984	COG0568, DNA-directed RNA polymerase, sigma subunit (sigma70/sigma32) [Transcription]
				HGE1_00155	29847.9	97294.6	3.25968	COG0576, Molecular chaperone GrpE (heat shock protein) [Posttranslational modification, protein turnover, chaperones]
				HGE1_05137	67641	217037	3.20866	tRNA (Ile)-lysidine synthetase
				HGE1_05882	24997.7	79963.6	3.19883	p44-58
				HGE1_04192	30717.6	98140.2	3.19492	p44-44
				HGE1_05077	93407.3	297388	3.18377	p44-36
				HGE1_00580	41214.3	131177	3.18281	p44-21
				HGE1_05032	11886.9	36916.6	3.10567	COG0597, Lipoprotein signal peptidase [Cell wall/membrane/envelope biogenesis, Intracellular trafficking, secretion, and vesicular transport]
				HGE1_05232	20107.2	62431.4	3.10493	p44-34b
				HGE1_06087	220662	679640	3.08001	HGE2 protein
				HGE1_00315	6172.39	18998.1	3.07792	COG2104, Sulfur carrier protein ThiS (thiamine biosynthesis) [Coenzyme transport and metabolism]
				HGE1_04807	80552.6	247587	3.07361	p44-7
				HGE1_t01714	102437	313285	3.05831	tRNA-Tyr
				HGE1_04627	36366.3	110759	3.04565	p44-85
				HGE1_t06236	141.581	425.991	3.00882	tRNA-Val
				HGE1_05457	56064.9	168615	3.0075	p44-27
				HGE1_05727	114667	344153	3.00133	p44-24
				HGE1_t06194	4740.17	14188.7	2.99329	tRNA-Ser
				HGE1_00215	50521.1	150800	2.98489	COG1327, Transcriptional regulator NrdR, contains Zn-ribbon and ATP-cone domains [Transcription]
				HGE1_04997	101797	303819	2.98457	p44 fragment
				HGE1_t01720	16956.7	50524.5	2.97962	tRNA-Arg
				HGE1_05122	29602.5	87212.6	2.94612	p44-54
				HGE1_04697	44125.7	129957	2.94516	COG0592, DNA polymerase III sliding clamp (beta) subunit, PCNA homolog [Replication, recombination and repair]
				HGE1_01380	7708.59	22581.3	2.92937	GOG0230, Ribosomal protein L34 [Translation, ribosomal structure and biogenesis]
				HGE1_00910	36527.3	106869	2.92572	COG0150, Phosphoribosylaminoimidazole (AIR) synthetase [Nucleotide transport and metabolism]
				HGE1_00875	33859.5	98714.6	2.91542	COG0150, Phosphoribosylaminoimidazole (AIR) synthetase [Nucleotide transport and metabolism]
				HGE1_04352	13419.5	38903.7	2.89905	COG1863, Multisubunit Na+/H+ antiporter, MnhE subunit [Inorganic ion transport and metabolism]
				HGE1_t06216	87417.7	252706	2.89078	tRNA-Lys
				HGE1_00635	74676.1	215153	2.88114	p44-85
		cytoplasmic		HGE1_02842	21154.4	60161	2.8439	hypothetical
				HGE1_t06200	18943.5	53423.2	2.82014	tRNA-Phe
				HGE1_05427	91740.5	258668	2.81956	p44-49
				HGE1_00540	48237.5	135655	2.81223	COG1651, Protein-disulfide isomerase [Posttranslational modification, protein turnover, chaperones]
		inner membrane		HGE1_04977	61487.4	171702	2.79247	hypothetical
				HGE1_00625	93681.8	261291	2.78913	p44-87
				HGE1_04232	132007	366647	2.77747	COG0522, Ribosomal protein S4 or related protein [Translation, ribosomal structure and biogenesis]
				HGE1_04002	12470.8	34473.6	2.76433	p44-85
				HGE1_05297	110932	306130	2.75961	p44-new
				HGE1_03072	144427	396461	2.74506	COG0211, Ribosomal protein L27 [Translation, ribosomal structure and biogenesis]
				HGE1_05152	24734.1	67861.6	2.74365	p44-54
				HGE1_t01708	7640.26	20839.4	2.72758	tRNA-Ala
				HGE1_t01716	2127.63	5774.79	2.71419	tRNA-Gly
		cytoplasmic, inner memb, periplasmic, extracellular		HGE1_01115	5660.26	15316.2	2.70592	hypothetical
				HGE1_02177	14628.8	39554.5	2.70387	COG0708, Exonuclease III [Replication, recombination and repair]
				HGE1_t06232	9461.49	25490.9	2.69417	tRNA-Leu
				HGE1_02342	3362.96	9043.5	2.68915	COG0852, NADH:ubiquinone oxidoreductase 27 kD subunit (chain C) [Energy production and conversion]
				HGE1_05732	68449.4	183071	2.67455	p44-5
				HGE1_04787	69482.4	185408	2.66841	p44-7
				HGE1_02687	13527.3	36090.8	2.66799	COG0422, Thiamine biosynthesis protein ThiC [Coenzyme transport and metabolism]
				HGE1_t06188	80950.7	215677	2.6643	tRNA-Leu
		cytoplasmic, periplasmic		HGE1_02137	2116.93	5623.07	2.65623	hypothetical
				HGE1_01817	14959.5	39520.3	2.64182	COG0361, Translation initiation factor IF-1 [Translation, ribosomal structure and biogenesis]
		cytoplasmic		HGE1_02122	5684.24	14915.1	2.62394	hypothetical
				HGE1_04867	11874.1	31013.8	2.61189	VirB2, type IV secretion system protein [Intracellular trafficking, secretion, and vesicular transport]
				HGE1_05082	101333	263675	2.60208	p44-new
				HGE1_05047	103121	268086	2.59972	p44-20
				HGE1_01732	41854.1	107958	2.57938	COG0756, dUTPase [Nucleotide transport and metabolism, Defense mechanisms]
				HGE1_04872	6906.09	17687.5	2.56115	VirB2, type IV secretion system protein [Intracellular trafficking, secretion, and vesicular transport]
				HGE1_04592	15997.3	40778.5	2.5491	COG5405, ATP-dependent protease HslVU (ClpYQ), peptidase subunit [Posttranslational modification, protein turnover, chaperones]
				HGE1_t06214	114798	292079	2.54428	tRNA-Leu
				HGE1_06112	29257.1	73905.7	2.52608	COG1230, Co/Zn/Cd efflux system component [Inorganic ion transport and metabolism]
				HGE1_05482	85073.4	213171	2.50573	p44-10
				HGE1_05487	124110	309653	2.49499	p44-23
				HGE1_04557	17753.7	44129.7	2.48566	p44-42
		cytoplasmic		HGE1_00950	25470.7	63086.6	2.47683	hypothetical
				HGE1_04877	8431.27	20866	2.47483	VirB2, type IV secretion system protein [Intracellular trafficking, secretion, and vesicular transport]
				HGE1_06102	129184	314803	2.43687	p44-11
				HGE1_02602	57219.7	139295	2.4344	COG1947, 4-diphosphocytidyl-2C-methyl-D-erythritol kinase [Lipid transport and metabolism]
				HGE1_00280	22463.3	54663.7	2.43347	COG0291, Ribosomal protein L35 [Translation, ribosomal structure and biogenesis]
		cytoplasmic		HGE1_03227	3178.31	7731.2	2.43248	hypothetical
				HGE1_05402	105176	254061	2.41558	p44-6
				HGE1_05537	153480	368125	2.39852	p44-12
				HGE1_05597	4641.53	11121.9	2.39616	p44 fragment
				HGE1_02792	27769.1	65638.6	2.36373	p44-84
				HGE1_05042	28835	67705.1	2.34802	COG0695, Glutaredoxin [Posttranslational modification, protein turnover, chaperones]
				HGE1_04172	13363.7	31322.8	2.34387	COG2975, Fe-S-cluster formation regulator IscX/YfhJ [Posttranslational modification, protein turnover, chaperones]
				HGE1_05582	8039	18544.3	2.30679	COG0526, Thiol-disulfide isomerase or thioredoxin [Posttranslational modification, protein turnover, chaperones]
		cytoplasmic		HGE1_04722	2122.04	4887.5	2.30321	hypothetical
				HGE1_02837	12870.9	29591.3	2.29908	COG0698, Ribose 5-phosphate isomerase RpiB [Carbohydrate transport and metabolism]
				HGE1_02352	21928.7	50340.4	2.29564	COG1758, DNA-directed RNA polymerase, subunit K/omega [Transcription]
				HGE1_05292	81237.6	186447	2.29508	p44-new
				HGE1_05707	12616.7	28917.8	2.29201	COG1981, Uncharacterized membrane protein [Function unknown]
		cytoplasmic	secP 0.87	HGE1_03737	9986.79	22882.7	2.2913	hypothetical
				HGE1_01665	58703	134497	2.29114	COG0605, Superoxide dismutase [Inorganic ion transport and metabolism]
				HGE1_05805	59605.4	135595	2.27488	p44-17
		inner membrane, cytoplasmic		HGE1_05652	4001.69	9098.95	2.27378	hypothetical
				HGE1_00500	42683.8	96791.1	2.26763	COG0328, Superoxide dismutase [Inorganic ion transport and metabolism]
				HGE1_06132	81690	185173	2.26678	p44-37b
		cytoplasmic		HGE1_03577	15017.8	34017.4	2.26514	hypothetical
				HGE1_03112	43668.3	98313.7	2.25138	COG0224, FoF1-type ATP synthase, gamma subunit [Energy production and conversion]
				HGE1_05327	182622	409035	2.23979	p44-20
				HGE1_00210	7521.77	16843.4	2.23929	COG3761, NADH:ubiquinone oxidoreductase 17.2 kD subunit [Energy production and conversion]
				HGE1_00590	46495.6	103887	2.23435	COG1278, Cold shock protein, CspA family [Transcription]
				HGE1_05192	57589.3	128510	2.2315	p44-18
		cytoplasmic		HGE1_03600	8653.03	19229.6	2.2223	hypothetical
				HGE1_06092	26856.4	59434.9	2.21306	p44 fragment
				HGE1_04092	10613.3	23418.5	2.20653	COG0762, Uncharacterized conserved protein YggT, Ycf19 family [Function unknown]
		cytoplasmic		HGE1_03642	31622.9	69772.7	2.2064	hypothetical
				HGE1_02937	34817.3	76753.3	2.20446	COG1028, NAD(P)-dependent dehydrogenase, short-chain alcohol dehydrogenase family [Lipid transport and metabolism, Secondary metabolites biosynthesis, transport and catabolism, General function prediction only]
				HGE1_04672	107489	235988	2.19547	COG0151, Phosphoribosylamine-glycine ligase [Nucleotide transport and metabolism]
				HGE1_05637	165848	363539	2.192	COG0206, Cell division GTPase FtsZ [Cell cycle control, cell division, chromosome partitioning]
				HGE1_00660	20172	44203.9	2.19135	COG0238, Ribosomal protein S18 [Translation, ribosomal structure and biogenesis]
		inner membrane, cytoplasmic		HGE1_02252	28423.2	62105.7	2.18504	hypothetical
				HGE1_00750	121243	264339	2.18025	p44-45
		cytoplasmic	secP 0.79	HGE1_05977	2019.17	4373.17	2.16583	hypothetical
				HGE1_05497	155102	333412	2.14963	COG1830, Fructose-bisphosphate aldolase class Ia, DhnA family [Carbohydrate transport and metabolism]
				HGE1_02207	2430.92	5193.19	2.13631	hypothetical
				HGE1_02217	32967.7	70384.4	2.13495	COG0217, Transcriptional and/or translational regulatory protein YebC/TACO1 [Transcription, Translation, ribosomal structure and biogenesis]
				HGE1_05557	157714	336048	2.13074	p44-16b
				HGE1_04802	15936.7	33922.2	2.12856	p44 fragment
		cytoplasmic		HGE1_03182	44928.6	95505.7	2.12572	hypothetical
				HGE1_01375	28067.9	59581.3	2.12275	COG0594, RNase P protein component [Translation, ribosomal structure and biogenesis]
				HGE1_01650	95286.1	202233	2.12238	COG0320, Lipoate synthase [Coenzyme transport and metabolism]
		cytoplasmic		HGE1_03862	8926.7	18924	2.11993	hypothetical
				HGE1_06167	134244	283780	2.11391	p44-new
		cytoplasmic		HGE1_05002	3577.06	7509.74	2.09942	hypothetical
				HGE1_02322	18720.2	39256.9	2.09704	COG0708, Exonuclease III [Replication, recombination and repair]
				HGE1_t06220	1956.87	4092.21	2.0912	tRNA-Arg
				HGE1_02067	12044.8	25081.3	2.08234	COG0858, Ribosome-binding factor A [Translation, ribosomal structure and biogenesis]
				HGE1_00450	49216	102085	2.07423	COG1952, Preprotein translocase subunit SecB [Intracellular trafficking, secretion, and vesicular transport]
				HGE1_04212	13837.1	28696.1	2.07385	COG4233, Thiol-disulfide interchange protein, contains DsbC and DsbD domains [Posttranslational modification, protein turnover, chaperones, Energy production and conversion]
				HGE1_04222	18414.6	37986.8	2.06286	COG1826, Sec-independent protein translocase protein TatA [Intracellular trafficking, secretion, and vesicular transport]
				HGE1_03067	50810.7	104815	2.06285	COG0261, Ribosomal protein L21 [Translation, ribosomal structure and biogenesis]
				HGE1_01747	36576.9	75307	2.05887	COG0505, Carbamoylphosphate synthase small subunit [Amino acid transport and metabolism, Nucleotide transport and metabolism]
		periplasmic, cytoplasmic, extracellular	secP 0.58	HGE1_02132	3178.9	6543.53	2.05843	hypothetical
		cytoplasmic		HGE1_02002	9052.55	18522	2.04606	hypothetical
				HGE1_01100	3234.55	6615.44	2.04524	COG0525, Valyl-tRNA synthetase [Translation, ribosomal structure and biogenesis]
		cytoplasmic, periplasmic	secP 0.68	HGE1_04897	1926.27	3929.57	2.03999	hypothetical
				HGE1_00655	60574.6	123517	2.03908	COG0360, Ribosomal protein S6 [Translation, ribosomal structure and biogenesis]
		cytoplasmic		HGE1_02127	1271.5	2591.06	2.03781	hypothetical
				HGE1_00055	25445.2	51573.9	2.02686	COG0752, Glycyl-tRNA synthetase, alpha subunit [Translation, ribosomal structure and biogenesis]
		cytoplasmic		HGE1_03812	56011.9	113493	2.02623	hypothetical
				HGE1_t06226	80231.8	162501	2.0254	tRNA-Lys
				HGE1_t06186	9930.94	20095.4	2.02351	tRNA-Asp
				HGE1_00985	46004.1	92833.8	2.01795	p44-67
		periplasmic, cytoplasmic		HGE1_04032	3863.14	7784.89	2.01518	hypothetical
				HGE1_05407	136834	275402	2.01267	p44-15b
				HGE1_01440	23441.4	47109.5	2.00967	hypothetical
				HGE1_00785	31086.2	62076.1	1.9969	COG3474, Cytochrome c2 [Energy production and conversion]
				HGE1_01055	139195	277711	1.99512	COG0459, Chaperonin GroEL (HSP60 family) [Posttranslational modification, protein turnover, chaperones]
				HGE1_01435	20305.2	10169.4	0.500824	COG0590, tRNA(Arg) A34 adenosine deaminase TadA [Translation, ribosomal structure and biogenesis]
				HGE1_03657	48280.8	24155.6	0.500315	COG0474, Magnesium-transporting ATPase (P-type) [Inorganic ion transport and metabolism]
		periplasmic, cytoplasmic, extracellular	secP 0.84	HGE1_02582	13642.8	6768.32	0.496109	hypothetical
				HGE1_02867	58357.6	28819.7	0.493846	COG0512, Anthranilate/para-aminobenzoate synthase component II [Amino acid transport and metabolism, Coenzyme transport and metabolism]
				HGE1_03707	34281.4	16897.6	0.492909	COG4653, Predicted phage phi-C31 gp36 major capsid-like protein [Mobilome: prophages, transposons]
				HGE1_01405	33046.1	16215.8	0.490703	COG0655, Glycine/D-amino acid oxidase (deaminating) [Amino acid transport and metabolism]
				HGE1_05112	16496.8	8054.54	0.488249	COG0695, Glutaredoxin [Posttranslational modification, protein turnover, chaperones]
		cytoplasmic		HGE1_01640	123984	60106.8	0.484795	hypothetical
		cytoplasmic		HGE1_00420	52375.7	25378.9	0.484556	hypothetical
		cytoplasmic	secP 0.69	HGE1_05997	13674.7	6617.86	0.48395	hypothetical
				HGE1_t01710	5391.23	2583.53	0.479209	tRNA-His
		cytoplasmic		HGE1_03557	127039	60559	0.476697	hypothetical
		outer membrane		HGE1_03002	63202.5	30035.2	0.475223	hypothetical
				HGE1_02027	220084	104569	0.475132	COG1007, NADH:ubiquinone oxidoreductase subunit 2 (chain N) [Energy production and conversion]
				HGE1_03017	23833.2	11101.5	0.4658	COG3088, Cytochrome c-type biogenesis protein CcmH/NrfF [Energy production and conversion, Posttranslational modification, protein turnover, chaperones]
				HGE1_01630	236572	108758	0.459724	COG4770, Acetyl/propionyl-CoA carboxylase, alpha subunit [Lipid transport and metabolism]
				HGE1_01620	21893.7	10048.4	0.458964	COG0564, Pseudouridylate synthase, 23S rRNA- or tRNA-specific [Translation, ribosomal structure and biogenesis]
		cytoplasmic		HGE1_02897	2429.43	1105.16	0.454907	hypothetical
				HGE1_02242	40161.7	18092.4	0.450489	hypothetical
				HGE1_03212	20532.7	9240.84	0.450054	COG0611, Thiamine monophosphate kinase [Coenzyme transport and metabolism]
				HGE1_04542	21351.9	9578.5	0.448602	COG0174, Glutamine synthetase [Amino acid transport and metabolism]
		inner membrane		HGE1_00800	19567.8	8460.93	0.43239	hypothetical
		cytoplasmic		HGE1_04072	2740.13	1168.19	0.426326	hypothetical
		cytoplasmic		HGE1_03547	29920.6	12664.2	0.42326	hypothetical
		cytoplasmic		HGE1_03592	4204.25	1776.61	0.422574	hypothetical
		outer membrane	secP 0.64	HGE1_03497	41448.4	17458.7	0.421216	hypothetical
				HGE1_05342	13051.4	5487.68	0.420465	COG4666, TRAP-type uncharacterized transport system, fused permease components [General function prediction only]
				HGE1_05412	96048.9	40356.6	0.420168	major surface protein 4
		cytoplasmic		HGE1_01645	4665.06	1957.25	0.419556	hypothetical
				HGE1_02817	17034.9	7146.59	0.419526	COG0642, Signal transduction histidine kinase [Signal transduction mechanisms]
				HGE1_04972	20474.9	8511.33	0.415695	COG3175, Cytochrome c oxidase assembly protein Cox11 [Energy production and conversion, Posttranslational modification, protein turnover, chaperones]
		cytoplasmic, extracellular	secP 0.88	HGE1_03387	2868.58	1188.49	0.414312	hypothetical
				HGE1_t06208	67772.7	28009	0.413278	tRNA-Asn
		outer membrane, extracellular	secP 0.81	HGE1_02492	180414	73405.4	0.406871	hypothetical
		outer membrane, cytoplasmic, periplasmic	secP 0.94	HGE1_06177	31237.6	12196.2	0.390433	hypothetical
		cytoplasmic, periplasmic	secP 0.72	HGE1_00265	10040.7	3917.76	0.390188	hypothetical
				HGE1_00745	241842	93114.8	0.385023	COG0194, Guanylate kinase [Nucleotide transport and metabolism]
				HGE1_03482	223749	84169.3	0.376178	COG0316, Fe-S cluster assembly iron-binding protein IscA [Posttranslational modification, protein turnover, chaperones]
		extracellular	secP 0.94	HGE1_03697	122816	45411.2	0.369751	hypothetical, Ats-1, imported to mitochondrion and inhibits apoptosis, and induces autophagosome formation (Niu et al., 2013)
		cytoplasmic		HGE1_01050	2467.74	910.322	0.368889	hypothetical
		cytoplasmic		HGE1_03542	8051.48	2922.65	0.362996	hypothetical
		cytoplasmic		HGE1_04462	6939.63	2513.36	0.362174	hypothetical
				HGE1_00235	8645.53	2908.48	0.336414	COG2835, Uncharacterized conserved protein YbaR, Trm112 family [Function unknown]
				HGE1_t06202	82771.5	27555.9	0.332915	tRNA-Ile
		cytoplasmic		HGE1_02407	4244.1	1389.55	0.327409	hypothetical
		extracellular	secP 0.59	HGE1_04122	70684.9	23116.6	0.327037	hypothetical
		cytoplasmic		HGE1_04932	30786.8	10050.6	0.326458	hypothetical
		cytoplasmic		HGE1_02152	41838.4	12958.6	0.30973	hypothetical
				HGE1_01185	16109.4	4983.13	0.309331	COG0686, Alanine dehydrogenase [Amino acid transport and metabolism]
				HGE1_01917	4251.09	1308.5	0.307804	VirB4, type IV secretion system protein [Intracellular trafficking, secretion, and vesicular transport]
		outer membrane	secP 0.54, sigP 9.3	HGE1_01872	141669	42639.1	0.300978	hypothetical
		cytoplasmic, periplasmic		HGE1_02947	17994.7	5255.08	0.292036	hypothetical
		cytoplasmic		HGE1_03977	22019.6	6033.08	0.273987	hypothetical
		cytoplasmic, periplasmic		HGE1_03382	6919.82	1843.82	0.266455	hypothetical
		inner and outer membranes		HGE1_03907	37320.7	9870.72	0.264484	hypothetical
				HGE1_04382	27866.7	7068.41	0.25365	COG0164, Ribonuclease HII [Replication, recombination and repair]
		extracellular, periplasmic	secP 0.82	HGE1_03222	371046	92598	0.249559	hypothetical
				HGE1_00640	230164	46074.2	0.20018	COG0194, Guanylate kinase [Nucleotide transport and metabolism]
				HGE1_t06230	10981.5	2150.19	0.195801	tRNA-Pro
				HGE1_01280	27561.5	4209.68	0.152738	50s ribosomal protein L14, [Translation, ribosomal structure and biogenesis]
				HGE1_05187	277359	40395	0.145642	COG0371, Glycerol dehydrogenase or related enzyme, iron-containing ADH family [Energy production and conversion]
				HGE1_t06184	14313.2	2051.43	0.143324	tRNA-Thr
		outer membrane	secP 0.94	HGE1_03502	371316	50880.8	0.137028	hypothetical
		cytoplasmic, extracellular	secP 0.93	HGE1_05392	165040	12419.5	0.0752512	hypothetical, dense core (infectious) organism associated (Troese et al., 2011)
		cytoplasmic	secP 0.88	HGE1_03797	250890	5686.07	0.0226637	hypothetical
		Table 4B and Legend. Colored boxes indicate functional category of proteins (Clusters of Orthologous Groups - COG), and color codes are as indicaed
		Summary of locus tags with elevated mRNA levels after 2 h with ISE6 (sample 3) by category (Clusters of Orthologous Groups - COG) (167)						Summary of locus tags with elevated mRNA levels after 4 h with ISE6 (sample 4) by COG category (65)
		53 unique Anaplasmataceae genes (32%) (50 p44 paralogs)						1 unique Anaplasmataceae gene, major surface protein 4
		27 hypothetical (16%)						35 hypothetical (54%)
		22 tRNA						5 tRNA
		14 [Translation, ribosomal structure and biogenesis]						3 [Translation, ribosomal structure and biogenesis]
		10 [Postranslational modification, protein turnover, chaperones]						3 [Postranslational modification, protein turnover, chaperones]
		7 [Intracellular trafficking, secretion, and vesicular transport]						1 [Intracellular trafficking, secretion, and vesicular transport]
		6 [Replication, recombination and repair]						1 [Replication, recombination and repair]
		5 [Nucleotide transport and metabolism]						2 [Nucleotide transport and metabolism]
		4 [Inorganic ion transport and metabolism]						1 [Inorganic ion transport and metabolism]
		4 [Transcription]						4 [Transcription]
		3 [Coenzyme transport and metabolism]						2 [Coenzyme transport and metabolism]
		2 [Lipid transport and metabolism]						1 [Lipid transport and metabolism]
		2 [Carbohydrate transport and metabolism]						2 [Carbohydrate transport and metabolism]
		1 [Cell wall/membrane/envelope biogenesis]						1 [Cell cycle control, cell division, chromosome partitioning]
		1 [Cell cycle control, cell division, chromosome partitioning]						1 [Cell cycle control, cell division, chromosome partitioning]
		1 [Defense mechanisms]						1 [Defense mechanisms]
		2 [Function unknown]						1 [Function unknown]
								4 [Amino acid transport and metabolism]
								1 [Signal transduction mechanisms]
								1 [Mobilome: prophages, transposons]
									1 [General function prediction only]
	a Transcription values for genes were calculated from the sum of all probe hybridization signal intensity data corresponding to each gene. Mean values were determined from the transcription values obtained for the same gene in the biological replicates.

## Sheet: Table 5
				Table 5A
				Differentially transcribed HGE1 locus tags in Sample 5 (Ap from HL-60 cells incubated 2 h with ISE6 cells) vs. Sample 1 (Ap from HL-60 cells incubated 2 h with HL-60 cells)
					Transcription Values a			product,
			secP & sigP		HL-60-grown bacteria	HL-60-grown bacteria	Sample 5/Sample 1	COGs#, function,
			ratings > 0.5 & 0.8		with ISE6 cells 2-hrs	with HL-60 cells 2-hrs	ratio	reference,
		CELLO localization	(secreted)	locus tag	(Sample 5)	(Sample 1)		[cluster annotation]
				HGE1_05312	66548.1	6695.14	9.93977	COG1396, transcriptional regulator tr1 (at p44 expression locus) (Wang et al., 2007), contains XRE-family HTH domain [Transcription]
		cytoplasmic	secP 0.76	HGE1_02797	74962.2	12378.7	6.05576	hypothetical
				HGE1_02157	247063	41368.7	5.97221	COG0629, Single-stranded DNA-binding protein [Replication, recombination and repair]
				HGE1_05042	59403.5	10090.6	5.88701	COG0695, Glutaredoxin [Posttranslational modification, protein turnover, chaperones]
		cytoplasmic		HGE1_03547	19341.4	3416.82	5.66063	hypothetical
				HGE1_00745	110689	21278	5.20204	COG0194, Guanylate kinase [Nucleotide transport and metabolism]
		cytoplasmic		HGE1_00420	31524.8	6282.04	5.01824	COG4695, Phage portal protein BeeE [Mobilome: prophages, transposons]
				HGE1_05787	10424.9	2359.33	4.41858	p44 fragment
		cytoplasmic	secP 0.88	HGE1_03797	7167.9	1702.42	4.21042	hypothetical
				HGE1_01130	102822	25383.4	4.05077	COG1074, ATP-dependent exoDNAse (exonuclease V) beta subunit (contains helicase and exonuclease domains) [Replication, recombination and repair]
				HGE1_04692	59400.7	14889.1	3.98955	COG0013, Alanyl-tRNA synthetase
				HGE1_03292	79150.9	23675.6	3.34314	COG0606, Predicted ATPase with chaperone activity [Posttranslational modification, protein turnover, chaperones]
				HGE1_00640	40920.1	12596	3.24865	COG0194, Guanylate kinase [Nucleotide transport and metabolism]
				HGE1_t06202	30982.8	9963.94	3.10949	tRNA-Ile
		cytoplasmic		HGE1_03277	3638.57	1180.07	3.08335	hypothetical
		periplasmic/cytoplasmic	secP 0.62	HGE1_02747	65768.6	21460.7	3.06461	hypothetical
		cytoplasmic		HGE1_02407	2415.06	802.31	3.01013	hypothetical
				HGE1_00105	41323.2	13875.7	2.9781	COG4695, Phage portal protein BeeE [Mobilome: prophages, transposons]
				HGE1_04767	85286.1	31010	2.75028	COG0489, Chromosome partitioning ATPase, Mrp family, contains Fe-S cluster [Cell cycle control, cell division, chromosome partitioning]
		cytoplasmic/extracellular, periplasmic		HGE1_05647	44542.2	16357.8	2.72299	hypothetical
		extracellular/cytoplasmic	secP 0.97	HGE1_00770	52880.5	19755.6	2.67674	hypothetical
		cytoplasmic		HGE1_04647	10383.2	3891.89	2.66792	hypothetical
				HGE1_01525	29414.3	11068.9	2.65738	COG1320, Multisubunit Na+/H+ antiporter, MnhG subunit [Inorganic ion transport and metabolism]
				HGE1_00865	54238.1	20475.9	2.64888	COG0582, Integrase [Replication, recombination and repair, Mobilome: prophages, transposons]
				HGE1_00160	81126.4	31904.7	2.54277	COG0117, Pyrimidine deaminase domain of riboflavin biosynthesis protein RibD [Coenzyme transport and metabolism]
				HGE1_00575	150609	60169.7	2.50307	COG4666, TRAP-type uncharacterized transport system, fused permease components [General function prediction only]
				HGE1_05122	62500	25024	2.4976	p44-54
				HGE1_01520	32095.1	13290.5	2.41489	COG2212, Multisubunit Na+/H+ antiporter, MnhF subunit [Inorganic ion transport and metabolism]
		cytoplasmic		HGE1_04327	14442.4	6032.97	2.39391	hypothetical
				HGE1_00395	37605.1	15745.1	2.38837	COG0516, IMP dehydrogenase/GMP reductase [Nucleotide transport and metabolism]
				HGE1_00310	70312.5	29608.5	2.37474	COG0694, Thioredoxin-like proteins and domains [Posttranslational modification, protein turnover, chaperones]
		cytoplasmic/periplasmic		HGE1_03777	6178.19	2665.09	2.31819	hypothetical
		cytoplasmic	secP 0.83	HGE1_02677	11388.2	4949.44	2.30091	hypothetical
				HGE1_00935	43601.2	19241.5	2.266	COG1357, effector, interacts with trans-Golgi network (Jiafeng et al., 2019) contains pentapeptide repeats [Function unknown]
				HGE1_02837	19874.7	8800.57	2.25835	COG0698, Ribose 5-phosphate isomerase RpiB [Carbohydrate transport and metabolism]
		cytoplasmic		HGE1_03177	223713	99146.5	2.25639	hypothetical
				HGE1_03842	134700	59780.5	2.25324	p44-73
				HGE1_00995	41136.1	18572.8	2.21486	p44-68
		cytoplasmic		HGE1_03272	10148.2	4588.25	2.21179	hypothetical
				HGE1_04867	16934.8	7687.78	2.20283	VirB2, type IV secretion system protein [Intracellular trafficking, secretion, and vesicular transport]
		cytoplasmic		HGE1_02122	16266.1	7440.49	2.18616	hypothetical
				HGE1_05682	96163.8	44359.6	2.16782	COG0193, Peptidyl-tRNA hydrolase [Translation, ribosomal structure and biogenesis]
				HGE1_01892	62241.9	29030.6	2.14401	COG0266, Formamidopyrimidine-DNA glycosylase [Replication, recombination and repair]
		cytoplasmic		HGE1_00290	63809.1	29815.4	2.14014	hypothetical
		cytoplasmic		HGE1_02242	22054	10415.8	2.11735	hypothetical
				HGE1_01545	272090	129031	2.10871	COG1530, Ribonuclease G or E [Translation, ribosomal structure and biogenesis]
				HGE1_05287	62106.9	29673.5	2.09301	COG1686, D-alanyl-D-alanine carboxypeptidase [Cell wall/membrane/envelope biogenesis]
		cytoplasmic		HGE1_03167	1987.43	950.627	2.09066	hypothetical
				HGE1_04772	236228	113458	2.08207	COG0462, Phosphoribosylpyrophosphate synthetase [Nucleotide transport and metabolism, Amino acid transport and metabolism]
		cytoplasmic		HGE1_00485	6076.68	2940.77	2.06636	hypothetical
				HGE1_04517	293226	143336	2.04572	COG0074, Succinyl-CoA synthetase, alpha subunit [Energy production and conversion]
				HGE1_05577	77998.6	38262.3	2.03853	COG0041, Phosphoribosylcarboxyaminoimidazole (NCAIR) mutase [Nucleotide transport and metabolism]
				HGE1_01777	149705	74321.9	2.01427	HGE14
		outer membrane		HGE1_04987	320455	159279	2.01191	hypothetical
				HGE1_05625	5586.41	11065	0.504873	EVE domain protein
				HGE1_01737	35990.8	71395.5	0.504105	COG0761, 4-Hydroxy-3-methylbut-2-enyl diphosphate reductase IspH [Lipid transport and metabolism]
				HGE1_00170	63170.4	125538	0.503197	preprotein translocase subunit SecG
				HGE1_04407	57411.7	114250	0.502511	COG0081, Ribosomal protein L1 [Translation, ribosomal structure and biogenesis]
				HGE1_05892	63840.1	127526	0.500603	COG0670, Integral membrane protein, interacts with FtsH [General function prediction only]
				HGE1_01060	128976	258606	0.498733	COG0234, Co-chaperonin GroES (HSP10) [Posttranslational modification, protein turnover, chaperones]
				HGE1_t06196	3927.86	7948.31	0.494176	tRNA-Thr
				HGE1_01410	13233.5	26790.4	0.493965	COG0333, Ribosomal protein L32 [Translation, ribosomal structure and biogenesis]
				HGE1_00630	49867.5	101646	0.4906	p44 fragment
				HGE1_00360	2014.09	4106	0.490523	COG1722, Exonuclease VII small subunit [Replication, recombination and repair]
				HGE1_01505	55819.8	114900	0.485811	COG2885, OmpA, outer membrane protein that interacts with mammalian host cells (Ojogun et al., 2012), [Cell wall/membrane/envelope biogenesis]
				HGE1_05532	10437.4	21532.5	0.484729	COG0806, Ribosomal 30S subunit maturation factor RimM, required for 16S rRNA processing [Translation, ribosomal structure and biogenesis]
		cytoplasmic		HGE1_04742	12736.4	26315.4	0.483989	hypothetical
				HGE1_01230	96249.1	199188	0.483208	COG0087, Ribosomal protein L3 [Translation, ribosomal structure and biogenesis]
				HGE1_04257	12715.2	26320.2	0.483098	COG0593, Chromosomal replication initiation ATPase DnaA [Replication, recombination and repair]
		cytoplasmic		HGE1_05002	4883.06	10108.6	0.483058	hypothetical
				HGE1_01340	71068.5	147775	0.480925	COG0099, Ribosomal protein S13 [Translation, ribosomal structure and biogenesis]
				HGE1_02612	78690.1	163974	0.479893	COG0568, DNA-directed RNA polymerase, sigma subunit (sigma70/sigma32) [Transcription]
		cytoplasmic	secP 0.75	HGE1_05977	3249.1	6777.27	0.479411	hypothetical
				HGE1_00275	55279	115814	0.477307	COG0292, Ribosomal protein L20 [Translation, ribosomal structure and biogenesis]
				HGE1_01245	87273.1	183799	0.474829	COG0090, Ribosomal protein L2 [Translation, ribosomal structure and biogenesis]
				HGE1_05897	34873.6	74314.6	0.46927	COG0136, Aspartate-semialdehyde dehydrogenase [Amino acid transport and metabolism]
				HGE1_00610	13313.9	28419.5	0.468476	COG0278, Glutaredoxin-related protein [Posttranslational modification, protein turnover, chaperones]
				HGE1_04387	246637	526681	0.468286	COG0086, DNA-directed RNA polymerase, beta' subunit/160 kD subunit [Transcription]
				HGE1_04427	202651	433214	0.467784	COG0050, Translation elongation factor EF-Tu, a GTPase [Translation, ribosomal structure and biogenesis]
		inner membrane		HGE1_00030	73056.3	156483	0.466864	hypothetical
		cytoplasmic		HGE1_06002	2602.11	5606.23	0.464146	hypothetical
				HGE1_04697	72226	156984	0.460086	COG0592, DNA polymerase III sliding clamp (beta) subunit, PCNA homolog [Replication, recombination and repair]
		inner membrane		HGE1_00050	6255.31	13646.2	0.458392	hypothetical
				HGE1_t01720	39695.5	86980	0.456374	tRNA-Arg
				HGE1_05217	22152.5	48611.9	0.455701	COG0024, Methionine aminopeptidase [Translation, ribosomal structure and biogenesis]
		cytoplasmic		HGE1_06052	8428.55	18556.2	0.454217	hypothetical
				HGE1_03342	18883.2	41763.7	0.452144	COG0184, Ribosomal protein S15P/S13E [Translation, ribosomal structure and biogenesis]
				HGE1_00155	97784.8	216519	0.451623	COG0576, Molecular chaperone GrpE (heat shock protein) [Posttranslational modification, protein turnover, chaperones]
				HGE1_01055	432268	971085	0.445139	COG0459, Chaperonin GroEL (HSP60 family) [Posttranslational modification, protein turnover, chaperones]
				HGE1_04437	56880.5	128302	0.443334	COG0049, Ribosomal protein S7 [Translation, ribosomal structure and biogenesis]
				HGE1_02477	42814.8	96663.6	0.442926	COG0688, Phosphatidylserine decarboxylase [Lipid transport and metabolism]
				HGE1_04442	57675.9	130359	0.44244	COG0048, Ribosomal protein S12 [Translation, ribosomal structure and biogenesis]
		cytoplasmic		HGE1_05622	5312.26	12016.8	0.44207	hypothetical
				HGE1_01220	176685	402548	0.438918	COG1250, Translation elongation factor EF-Tu, a GTPase [Translation, ribosomal structure and biogenesis]
		cytoplasmic		HGE1_03287	958.69	2207.69	0.43425	hypothetical
				HGE1_05372	38410.1	88791.6	0.432587	p44 fragment
		cytoplasmic, periplasmic		HGE1_05902	18269.4	43091	0.423973	hypothetical
				HGE1_00245	60717.4	143902	0.421936	COG0228, Ribosomal protein S16 [Translation, ribosomal structure and biogenesis]
				HGE1_01275	15900.7	39235	0.405269	COG0186, Ribosomal protein S17 [Translation, ribosomal structure and biogenesis]
				HGE1_01320	42047.3	103913	0.40464	COG0098, Ribosomal protein S5 [Translation, ribosomal structure and biogenesis]
				HGE1_t01716	2727.96	6768.64	0.403029	tRNA-Gly
				HGE1_00085	22691.6	56462.1	0.401892	COG1845, Heme/copper-type cytochrome/quinol oxidase, subunit 3 [Energy production and conversion]
				HGE1_01180	13253.1	33649.9	0.393854	COG0021, Transketolase [Carbohydrate transport and metabolism]
				HGE1_02282	13140.8	33969.6	0.38684	COG0355, F0F1-type ATP synthase, epsilon subunit (mitochondrial delta subunit)
				HGE1_t06204	447.189	1161	0.385175	tRNA-Met
				HGE1_02542	47783.6	124483	0.383856	COG0208, Ribonucleotide reductase beta subunit, ferritin-like domain [Nucleotide transport and metabolism]
		outer membrane	secP 0.81, sigP 0.94	HGE1_01867	147305	388022	0.379629	hypothetical, Asp55 surface protein (Ge et al., 2007)
		cytoplasmic		HGE1_02197	1061.37	2801.84	0.378812	hypothetical
				HGE1_01200	144173	380947	0.37846	COG0539, Ribosomal protein S1 [Translation, ribosomal structure and biogenesis]
				HGE1_01305	25128.6	69293.9	0.362638	COG0096, Ribosomal protein S8 [Translation, ribosomal structure and biogenesis]
				HGE1_01315	22446	61897.6	0.362631	COG0256, Ribosomal protein L18 [Translation, ribosomal structure and biogenesis]
				HGE1_01300	16404.6	45727.6	0.358746	COG0199, Ribosomal protein S14 [Translation, ribosomal structure and biogenesis]
				HGE1_01295	41419	115638	0.358179	COG0094, Ribosomal protein L5, translocated to host cell nuclei (Sinclair et al., 2015) [Translation, ribosomal structure and biogenesis]
				HGE1_01310	36998.5	103353	0.357983	COG0097, Ribosomal protein L6P/L9E [Translation, ribosomal structure and biogenesis]
				HGE1_05592	81287.6	237231	0.342652	COG0789, DNA-binding transcriptional regulator, MerR family [Transcription]
				HGE1_01270	17254.7	50898.2	0.339003	COG0255, Ribosomal protein L29 [Translation, ribosomal structure and biogenesis]
				HGE1_02072	3773.18	11571.4	0.32608	COG0480, Translation elongation factor EF-G, a GTPase [Translation, ribosomal structure and biogenesis]
				HGE1_01285	28411.8	87192.7	0.32585	COG0093, Ribosomal protein L14 [Translation, ribosomal structure and biogenesis]
				HGE1_04417	21939	67614.3	0.324472	COG0250, Transcription antitermination factor NusG [Transcription]
				HGE1_01355	16655	55601.2	0.299544	COG0203, Ribosomal protein L17 [Translation, ribosomal structure and biogenesis]
				HGE1_t06198	717.867	2416.07	0.297122	tRNA-Met
				HGE1_01250	16929.8	57294.3	0.295489	COG0185, Ribosomal protein S19 [Translation, ribosomal structure and biogenesis]
				HGE1_04402	33261.4	112840	0.294766	COG0244, Ribosomal protein L10 [Translation, ribosomal structure and biogenesis]
				HGE1_01345	46852.8	160078	0.292687	COG0100, Ribosomal protein S11 [Translation, ribosomal structure and biogenesis]
		cytoplasmic		HGE1_02577	2408.61	8322.8	0.289399	hypothetical
				HGE1_01225	16763.6	61693.1	0.271726	COG0051, Ribosomal protein S10 [Translation, ribosomal structure and biogenesis]
				HGE1_00615	4835.99	18281	0.264537	COG0271, Stress-induced morphogen (activity unknown) [Signal transduction mechanisms]
			Table 5B and Legend. Colored boxes indicate functional category of proteins (Clusters of Orthologous Groups - COG), and color codes are as indicaed.
			Summary of HGE1 locus tags upregulated in Sample 5 by category (54)					Summary of HGE1 locus tags upregulated in the 2 h HL-60 (sample 1) by COG category (72)
			20 hypothetical					13 hypothetical
			5 [Nucleotide transport and metabolism]					1 [Nucleotide transport and metabolism]
			4 unique Anaplasmataceae genes					2 unique Anaplasmataceae genes
			3 [Posttranslational modification, protein turnover, chaperones]					4 [Posttranslational modification, protein turnover, chaperones]
			3 [Mobilome: prophages, transposons]					0 [Mobilome: prophages, transposons]
			3 [Replication, recombination and repair]					3 [Replication, recombination and repair]
			2 [Translation, ribosomal structure and biogenesis]					31 [Translation, ribosomal structure and biogenesis]
			2 [Inorganic ion transport and metabolism]					0 [Inorganic ion transport and metabolism]
			1 [Cell cycle control, cell division, chromosome partitioning]					0 [Cell cycle control, cell division, chromosome partitioning]
			1 tRNA					5 tRNA
			1 [Transcription]					4 [Transcription]
			1 [Coenzyme transport and metabolism]					0 [Coenzyme transport and metabolism]
			1 [Carbohydrate transport and metabolism]					1 [Carbohydrate transport and metabolism]
			1 [Intracellular trafficking, secretion, and vesicular transport]					0 [Intracellular trafficking, secretion, and vesicular transport]
			1 [Cell wall/membrane/envelope biogenesis]					1 [Cell wall/membrane/envelope biogenesis]
			1 [Amino acid transport and metabolism]					1 [Amino acid transport and metabolism]
			2 [general/unknown function]					1 [General function prediction only]
			1 COG0013, Alanyl-tRNA synthetase					2 [Lipid transport and metabolism]
								1 [Signal transduction mechanisms]
								1 EVE domain protein
								1 preprotein translocase subunit SecG
								1 COG0355, F0F1-type ATP synthase, epsilon subunit (mitochondrial delta subunit)
		a Transcription values for genes were calculated from the sum of all probe hybridization signal intensity data corresponding to each gene. Mean values were determined from the transcription values obtained for the same gene in the biological replicates.

## Sheet: Table 6
				Table 6A
				Differentially transcribed HGE1 locus tags in Sample 1 (2 h with HL-60 cells) vs. Sample 3 (2 h with ISE6 cells)
								product,
			secP & sigP					COGs#, function,
			ratings > 0.5 & 0.8		2 h with ISE6	2 h with HL-60	2 h HL-60/2 h ISE6	reference,
		CELLO localization	(secreted)	locus tag	(sample 3)	(sample 1)	ratio	[cluster annotation]
		cytoplasmic, extracellular	secP 0.93	HGE1_05392	12419.5	208679	16.8026	hypothetical, dense core (infectious) organism associated (Troese et al., 2011)
		outer membrane, cytoplasmic, periplasmic	secP 0.94	HGE1_06177	12196.2	135303	11.0939	hypothetical
				HGE1_01782	85011.4	854329	10.0496	HGE14
		inner membrane		HGE1_01020	58769.1	489532	8.32975	hypothetical
		cytoplasmic		HGE1_00145	3481.71	25653.7	7.36813	hypothetical
		outer membrane		HGE1_03857	158484	1.14812e+06	7.24439	hypothetical
		cytoplasmic		HGE1_04052	43093.4	299945	6.96035	hypothetical
		outer membrane, extracellular	secP 0.85	HGE1_00140	59081.5	410369	6.94581	hypothetical, localizes to morulae membrane (Huang et al., 2010)
		outer membrane		HGE1_03747	168352	893540	5.30758	hypothetical
				HGE1_01550	244648	1.23754e+06	5.05846	COG0443, Molecular chaperone DnaK (HSP70), involved in host cell infection (Contreras et al., 2017) [Posttranslational modification, protein turnover, chaperones]
		outer membrane		HGE1_06047	54406.3	268578	4.93652	hypothetical
		outer/inner membrane		HGE1_00890	11904.6	58274.3	4.89511	hypothetical
		outer membrane		HGE1_03627	46585.3	221538	4.75554	hypothetical
		cytoplasmic		HGE1_02357	4842.82	23021.7	4.75377	hypothetical, ApxR, associated with upregulation of p44 in mammalian cells (Wang et al., 2007)
				HGE1_01772	57230.6	266238	4.65202	HGE14, type IV secretion substrate, translocated to host cell nuclei (Sinclair et al., 2015)
		outer/inner membrane		HGE1_05012	39694.1	170628	4.29857	hypothetical
		inner membrane		HGE1_03927	60504.7	246183	4.06883	hypothetical
				HGE1_03232	96668.2	376896	3.89886	COG0666, Ankyrin repeat [Signal transduction mechanisms]
				HGE1_t06198	622.219	2416.07	3.88299	tRNA-Met
				HGE1_01752	69242.4	265623	3.83613	HGE14, type IV secretion substrate, translocated to host cell nuclei (Sinclair et al., 2015)
		cytoplasmic/periplasmic	secP 0.55	HGE1_02557	5652.11	21619.3	3.825	hypothetical
				HGE1_01060	69618.3	258606	3.71463	COG0234, Co-chaperonin GroES (HSP10) [Posttranslational modification, protein turnover, chaperones]
				HGE1_00235	2908.48	10685.4	3.67387	COG2835, Uncharacterized conserved protein YbaR, Trm112 family [Function unknown]
				HGE1_02095	78057.7	286681	3.67268	HGE14
				HGE1_03302	92508.8	330566	3.57334	COG0840, Methyl-accepting chemotaxis protein [Cell motility, Signal transduction mechanisms]
		inner membrane/cytoplasmic		HGE1_03437	189716	674371	3.55463	hypothetical
				HGE1_01055	277711	971085	3.49675	COG0459, Chaperonin GroEL (HSP60 family) [Posttranslational modification, protein turnover, chaperones]
				HGE1_01505	33175.1	114900	3.46345	COG2885, OmpA, outer membrane protein that interacts with mammalian host cells (Ojogun et al., 2012), [Cell wall/membrane/envelope biogenesis]
		cytoplasmic		HGE1_06052	5533.51	18556.2	3.35343	hypothetical
		inner membrane		HGE1_00030	48647.1	156483	3.2167	hypothetical
				HGE1_02107	97190.4	311211	3.20207	HGE14, type IV secretion substrate, translocated to host cell nuclei (Sinclair et al., 2015)
				HGE1_04027	17999.4	56359	3.13116	TonB family protein
				HGE1_04502	38832.6	120397	3.10041	COG0226, ABC-type phosphate transport system, periplasmic component [Inorganic ion transport and metabolism]
				HGE1_01555	14368.7	44384.9	3.089	COG2867, Ribosome association toxin PasT (RatA) of the RatAB toxin-antitoxin module [Translation, ribosomal structure and biogenesis]
				HGE1_04402	37374.6	112840	3.01916	COG0244, Ribosomal protein L10 [Translation, ribosomal structure and biogenesis]
		cytoplasmic		HGE1_03617	158409	477368	3.01352	hypothetical
				HGE1_01315	20541.4	61897.6	3.01332	COG0256, Ribosomal protein L18 [Translation, ribosomal structure and biogenesis]
		cytoplasmic		HGE1_03637	44651.2	132601	2.96972	hypothetical
		outer membrane		HGE1_03512	72238.3	212798	2.94577	hypothetical
				HGE1_01250	20068.9	57294.3	2.85487	COG0185, Ribosomal protein S19 [Translation, ribosomal structure and biogenesis]
				HGE1_02447	36269.8	100997	2.78459	COG0054, 6,7-dimethyl-8-ribityllumazine synthase (Riboflavin synthase beta chain) [Coenzyme transport and metabolism]
		inner membrane		HGE1_03922	14877.3	41245.2	2.77236	hypothetical
				HGE1_01355	20125.1	55601.2	2.76277	COG0203, Ribosomal protein L17 [Translation, ribosomal structure and biogenesis]
				HGE1_01737	25846.3	71395.5	2.76231	COG0761, 4-Hydroxy-3-methylbut-2-enyl diphosphate reductase IspH [Lipid transport and metabolism]
		cytoplasmic		HGE1_04932	10050.6	27644.3	2.75051	hypothetical
				HGE1_04812	20461.9	55596.2	2.71706	COG0026, Phosphoribosylaminoimidazole carboxylase (NCAIR synthetase) [Nucleotide transport and metabolism]
				HGE1_05792	50578.5	136144	2.69173	MSP2 family outer membrane protein
				HGE1_06127	97346.3	261632	2.68764	p44-37
		cytoplasmic		HGE1_05007	10941.8	29393.7	2.68638	hypothetical
				HGE1_05592	88525.4	237231	2.6798	COG0789, DNA-binding transcriptional regulator, MerR family [Transcription]
				HGE1_04417	25322.4	67614.3	2.67014	COG0250, Transcription antitermination factor NusG [Transcription]
				HGE1_02072	4368.73	11571.4	2.64868	COG0480, Translation elongation factor EF-G, a GTPase [Translation, ribosomal structure and biogenesis]
				HGE1_02212	63274.2	166024	2.62389	COG1186, Protein chain release factor B [Translation, ribosomal structure and biogenesis]
				HGE1_04447	115769	303752	2.62377	COG0595, mRNA degradation ribonuclease J1/J2 [Translation, ribosomal structure and biogenesis]
				HGE1_01310	39837.4	103353	2.59437	COG0097, Ribosomal protein L6P/L9E [Translation, ribosomal structure and biogenesis]
				HGE1_05707	28917.8	74944.6	2.59165	COG1981, Uncharacterized membrane protein [Function unknown]
				HGE1_00170	48777.6	125538	2.57368	preprotein translocase subunit SecG, [Intracellular trafficking, secretion, and vesicular transport]
				HGE1_01225	24050.5	61693.1	2.56515	COG0051, Ribosomal protein S10 [Translation, ribosomal structure and biogenesis]
				HGE1_00230	73090.2	187434	2.56442	COG1840, ABC-type Fe3+ transport system, periplasmic component [Inorganic ion transport and metabolism]
				HGE1_04652	56090.1	142614	2.54258	COG1622, Heme/copper-type cytochrome/quinol oxidase, subunit 2 [Energy production and conversion]
				HGE1_01285	34639.8	87192.7	2.51713	COG0093, Ribosomal protein L14 [Translation, ribosomal structure and biogenesis]
		cytoplasmic		HGE1_02197	1117.6	2801.84	2.50702	hypothetical
		outer membrane, cytoplasmic		HGE1_05762	18857.6	47078.4	2.49652	hypothetical
				HGE1_01670	11715.2	29210.1	2.49334	COG3702, Type IV secretory pathway, VirB3 components [Intracellular trafficking, secretion, and vesicular transport]
				HGE1_04362	63899.1	158421	2.47924	MSP2 family outer membrane protein
				HGE1_01275	15877.5	39235	2.47111	COG0186, Ribosomal protein S17 [Translation, ribosomal structure and biogenesis]
				HGE1_02972	15010.4	36960.4	2.46232	COG0316, Fe-S cluster assembly iron-binding protein IscA [Posttranslational modification, protein turnover, chaperones]
				HGE1_01270	20808.8	50898.2	2.44599	COG0255, Ribosomal protein L29 [Translation, ribosomal structure and biogenesis]
		cytoplasmic		HGE1_01625	10844.2	26445	2.43863	hypothetical
				HGE1_03807	183470	445624	2.42886	COG0326, Molecular chaperone, HSP90 family [Posttranslational modification, protein turnover, chaperones]
				HGE1_04497	34067.7	82651.1	2.42608	COG1999, Cytochrome oxidase Cu insertion factor, SCO1/SenC/PrrC family [Posttranslational modification, protein turnover, chaperones]
				HGE1_01305	28639.3	69293.9	2.41954	COG0096, Ribosomal protein S8 [Translation, ribosomal structure and biogenesis]
		outer membrane, cytoplasmic		HGE1_03622	51176.4	123153	2.40644	hypothetical
				HGE1_00150	43933.5	105562	2.40278	COG0180, Tryptophanyl-tRNA synthetase [Translation, ribosomal structure and biogenesis]
				HGE1_04287	36946.7	88697.7	2.40069	COG0128, 5-enolpyruvylshikimate-3-phosphate synthase [Amino acid transport and metabolism]
				HGE1_01300	19117.3	45727.6	2.39195	COG0199, Ribosomal protein S14 [Translation, ribosomal structure and biogenesis]
				HGE1_01295	48348.5	115638	2.39176	COG0094, Ribosomal protein L5, translocated to host cell nuclei (Sinclair et al., 2015) [Translation, ribosomal structure and biogenesis]
		cytoplasmic		HGE1_03367	31612.9	75350.8	2.38355	hypothetical
		periplasmic, cytoplasmic		HGE1_00200	23487.6	55286.2	2.35384	hypothetical
				HGE1_00245	61150.8	143902	2.35323	COG0228, Ribosomal protein S16 [Translation, ribosomal structure and biogenesis]
				HGE1_02542	52950.5	124483	2.35093	COG0208, Ribonucleotide reductase beta subunit, ferritin-like domain [Nucleotide transport and metabolism]
				HGE1_02517	8677	20285	2.33779	COG1826, Sec-independent protein translocase protein TatA [Intracellular trafficking, secretion, and vesicular transport]
		inner membrane		HGE1_03932	141465	330666	2.33743	hypothetical
				HGE1_01320	44456.2	103913	2.33742	COG0098, Ribosomal protein S5 [Translation, ribosomal structure and biogenesis]
				HGE1_06107	19033.7	44450.3	2.33535	COG2854, ABC-type transporter Mla maintaining outer membrane lipid asymmetry, periplasmic MlaC component [Lipid transport and metabolism]
				HGE1_05532	9226.84	21532.5	2.33368	COG0806, Ribosomal 30S subunit maturation factor RimM, required for 16S rRNA processing [Translation, ribosomal structure and biogenesis]
				HGE1_02522	141607	328474	2.31962	COG2902, NAD-specific glutamate dehydrogenase [Amino acid transport and metabolism]
				HGE1_00615	7902.28	18281	2.31338	COG0271, Stress-induced morphogen (activity unknown) [Signal transduction mechanisms]
				HGE1_04712	34117.1	78842	2.31092	COG2932, Phage repressor protein C, contains Cro/C1-type HTH and peptidase s24 domains [Mobilome: prophages, transposons]
				HGE1_01030	68011.7	156980	2.30813	COG0542, ATP-dependent Clp protease ATP-binding subunit ClpA [Posttranslational modification, protein turnover, chaperones]
				HGE1_05892	55374	127526	2.303	COG0670, Integral membrane protein, interacts with FtsH [General function prediction only]
				HGE1_00355	27219	62555	2.29821	putative oxidoreductase
				HGE1_01200	168044	380947	2.26695	COG0539, Ribosomal protein S1 [Translation, ribosomal structure and biogenesis]
				HGE1_00205	22611.8	51159.2	2.2625	COG1463, ABC-type transporter Mla maintaining outer membrane lipid asymmetry, periplasmic component MlaD [Cell wall/membrane/envelope biogenesis]
				HGE1_04942	46428.8	104340	2.24732	VirB2, [Intracellular trafficking, secretion, and vesicular transport]
				HGE1_05747	37266.6	83444.4	2.23912	COG0457, Tetratricopeptide (TPR) repeat [General function prediction only]
				HGE1_02437	81642.6	182421	2.23439	COG0178, Excinuclease UvrABC ATPase subunit [Replication, recombination and repair]
				HGE1_03307	95590.7	213152	2.22985	COG0568, DNA-directed RNA polymerase, sigma subunit (sigma70/sigma32) [Transcription]
				HGE1_00155	97294.6	216519	2.22539	COG0576, Molecular chaperone GrpE (heat shock protein) [Posttranslational modification, protein turnover, chaperones]
				HGE1_04387	237461	526681	2.21797	COG0086, DNA-directed RNA polymerase, beta' subunit/160 kD subunit [Transcription]
				HGE1_03657	24155.6	53574.4	2.21789	COG0474, Magnesium-transporting ATPase (P-type) [Inorganic ion transport and metabolism]
				HGE1_01180	15179.4	33649.9	2.2168	COG0021, Transketolase [Carbohydrate transport and metabolism]
		extracellular	secP 0.94	HGE1_03697	45411.2	100130	2.20497	hypothetical, Ats-1, imported to mitochondrion, inhibits apoptosis and induces autophagosome formation (Niu et al., 2013)
				HGE1_02367	26071.5	57116.2	2.19075	COG0838, NADH:ubiquinone oxidoreductase subunit 3 (chain A) [Energy production and conversion]
				HGE1_t06224	41724.2	91347.7	2.18932	tRNA-Ser
				HGE1_00785	62076.1	134981	2.17444	COG3474, Cytochrome c2 [Energy production and conversion]
				HGE1_01090	54896.1	119080	2.16919	COG0519, GMP synthase, PP-ATPase domain/subunit [Nucleotide transport and metabolism], Asp14 surface protein critical for infection (Kahlon et al., 2013)
				HGE1_04817	34295.6	74299.8	2.16645	COG2967, Uncharacterized protein affecting Mg2+/Co2+ transport [Inorganic ion transport and metabolism]
				HGE1_01410	12403.5	26790.4	2.1599	COG0333, Ribosomal protein L32 [Translation, ribosomal structure and biogenesis]
				HGE1_02100	65211.8	139873	2.1449	HGE14
				HGE1_03702	10374.7	22139.6	2.134	COG0537, Diadenosine tetraphosphate (Ap4A) hydrolase or other HIT family hydrolase [Nucleotide transport and metabolism, Carbohydrate transport and metabolism, General function prediction only]
		outer membrane	secP 0.58	HGE1_01470	21567.6	46022	2.13385	hypothetical
		cytoplasmic		HGE1_01165	11491.6	24296.3	2.11426	hypothetical
				HGE1_04707	99314.2	209812	2.11261	COG0745, DNA-binding response regulator, OmpR family, contains REC and winged-helix (wHTH) domain [Signal transduction mechanisms, Transcription]
				HGE1_05387	67168.3	141743	2.11027	COG0518, GMP synthase - Glutamine amidotransferase domain [Nucleotide transport and metabolism]
				HGE1_03472	40618.2	85621.9	2.10797	COG1143, Formate hydrogenlyase subunit 6/NADH:ubiquinone oxidoreductase 23 kD subunit (chain I) [Energy production and conversion]
				HGE1_01832	80174.6	167307	2.08678	COG0264, Translation elongation factor EF-Ts [Translation, ribosomal structure and biogenesis]
				HGE1_06132	185173	385173	2.08007	p44-37b
		extracellular, outer/inner membrane	secP 0.94	HGE1_03902	66939.1	139203	2.07955	hypothetical, AipA invasin (mammalian cells) (Seidman et al., 2014)
				HGE1_02162	52940.4	109742	2.07294	COG1186, Protein chain release factor B [Translation, ribosomal structure and biogenesis]
				HGE1_02282	16477.6	33969.6	2.06156	COG0355, FoF1-type ATP synthase, epsilon subunit [Energy production and conversion]
				HGE1_00955	33235.8	68513.5	2.06144	COG2057, Acyl CoA:acetate/3-ketoacid CoA transferase, beta subunit [Lipid transport and metabolism]
				HGE1_01245	90023.5	183799	2.04168	COG0090, Ribosomal protein L2 [Translation, ribosomal structure and biogenesis]
				HGE1_03122	210242	426942	2.03072	COG0666, Ankyrin repeat [Signal transduction mechanisms]
		inner membrane		HGE1_01025	41581.8	84131.6	2.02328	hypothetical
				HGE1_01345	79962.2	160078	2.00193	COG0100, Ribosomal protein S11 [Translation, ribosomal structure and biogenesis]
		outer membrane		HGE1_03312	48728.7	24471.1	0.50219	hypothetical
				HGE1_01722	167327	83801.7	0.500825	5s ribosomal RNA [Translation, ribosomal structure and biogenesis]
		cytoplasmic		HGE1_02122	14915.1	7440.49	0.498856	hypothetical
		outer membrane, periplasmic	secP 0.92	HGE1_06072	14122.5	7006.44	0.496118	hypothetical
		cytoplasmic		HGE1_03167	1925.34	950.627	0.493744	hypothetical
				HGE1_02092	62373.4	30554.6	0.489865	HGE14
				HGE1_03842	122215	59780.5	0.489142	p44-73
				HGE1_00395	32349.6	15745.1	0.486718	COG0516, IMP dehydrogenase/GMP reductase [Nucleotide transport and metabolism]
		outer membrane		HGE1_03117	50790.5	24711.5	0.486538	hypothetical
				HGE1_00715	71639.4	34833.2	0.48623	COG0477, Permeases of the major facilitator superfamily
		periplasmic, cytoplasmic	secP 0.83	HGE1_02737	1661.28	806.839	0.485673	hypothetical
				HGE1_01947	48126	23366.3	0.485524	COG0408, Coproporphyrinogen III oxidase [Coenzyme transport and metabolism]
				HGE1_00865	42176.4	20475.9	0.485483	COG0582, Integrase [Replication, recombination and repair, Mobilome: prophages, transposons]
		outer membrane		HGE1_04987	331936	159279	0.479848	hypothetical
				HGE1_04067	14635.9	6959.19	0.475489	p44
				HGE1_05682	95309.5	44359.6	0.465427	COG0193, Peptidyl-tRNA hydrolase [Translation, ribosomal structure and biogenesis]
		cytoplasmic		HGE1_04327	12967.5	6032.97	0.465236	hypothetical
		cytoplasmic		HGE1_05417	8814.28	4027.29	0.456905	hypothetical
				HGE1_00345	168444	76910.1	0.456591	p44-65
				HGE1_04637	33397.2	15248.6	0.456583	p44-52
				HGE1_04012	19851.4	9062.85	0.456536	p44 fragment
		cytoplasmic	secP 0.83	HGE1_02677	11122.9	4949.44	0.444977	hypothetical
		outer membrane		HGE1_03492	51294.4	22701.3	0.442568	hypothetical
				HGE1_01892	66700.5	29030.6	0.435238	COG0266, Formamidopyrimidine-DNA glycosylase [Replication, recombination and repair]
		cytoplasmic		HGE1_00485	6774.22	2940.77	0.434112	hypothetical
				HGE1_00585	59006.1	25608.3	0.433994	p44-80
				HGE1_01525	25576.4	11068.9	0.432778	COG1320, Multisubunit Na+/H+ antiporter, MnhG subunit [Inorganic ion transport and metabolism]
		cytoplasmic/periplasmic		HGE1_03777	6326.02	2665.09	0.42129	hypothetical
		cytoplasmic		HGE1_02842	60161	25016.1	0.415819	hypothetical
		outer membrane	secP 0.50	HGE1_02327	22162.7	8960.7	0.404315	hypothetical
		cytoplasmic		HGE1_03575	79360.2	31612.7	0.398344	hypothetical
		cytoplasmic		HGE1_03573	36729.1	14509.3	0.395036	hypothetical
				HGE1_00310	75049.1	29608.5	0.394522	COG0694, hioredoxin-like proteins and domains [Posttranslational modification, protein turnover, chaperones]
		cytoplasmic		HGE1_03642	69772.7	27474.3	0.393769	hypothetical
				HGE1_04772	288955	113458	0.39265	COG0462, Phosphoribosylpyrophosphate synthetase [Nucleotide transport and metabolism, Amino acid transport and metabolism]
				HGE1_00575	155882	60169.7	0.385995	COG4666, TRAP-type uncharacterized transport system, fused permease components [General function prediction only]
		cytoplasmic		HGE1_04647	10084.9	3891.89	0.385912	hypothetical
		periplasmic/cytoplasmic	secP 0.62	HGE1_02747	58496.2	21460.7	0.366873	hypothetical
				HGE1_00995	51162.5	18572.8	0.363015	p44-68
				HGE1_t06202	27555.9	9963.94	0.361591	tRNA-Ile
				HGE1_00935	54043.1	19241.5	0.35604	COG1357, effector, interacts with trans-Golgi network (Jiafeng et al., 2019) contains pentapeptide repeats [Function unknown]
		cytoplasmic, periplasmic	secP 0.93	HGE1_06032	10121.3	3553.04	0.351045	hypothetical
		outer membrane		HGE1_04577	204007	71169.2	0.348857	hypothetical
				HGE1_01520	38557.6	13290.5	0.344692	COG2212, Multisubunit Na+/H+ antiporter, MnhF subunit [Inorganic ion transport and metabolism]
				HGE1_02602	139295	47695.7	0.342407	COG1947, 4-diphosphocytidyl-2C-methyl-D-erythritol kinase [Lipid transport and metabolism]
		cytoplasmic		HGE1_04912	17493.4	5825.12	0.332989	hypothetical
				HGE1_00105	42481.9	13875.7	0.326625	COG4695, Phage portal protein BeeE [Mobilome: prophages, transposons]
				HGE1_04767	99272	31010	0.312374	COG0489, Chromosome partitioning ATPase, Mrp family, contains Fe-S cluster [Cell cycle control, cell division, chromosome partitioning]
		cytoplasmic		HGE1_03647	4171.93	1285.02	0.308015	hypothetical
				HGE1_03292	78018.6	23675.6	0.303461	COG0606, Predicted ATPase with chaperone activity [Posttranslational modification, protein turnover, chaperones]
		cytoplasmic		HGE1_03797	5686.07	1702.42	0.299401	hypothetical
		outer membrane		HGE1_00527	143604	42835	0.298286	hypothetical
				HGE1_02837	29591.3	8800.57	0.297404	COG0698, Ribose 5-phosphate isomerase RpiB [Carbohydrate transport and metabolism]
				HGE1_05597	11121.9	3239.9	0.291309	p44 fragment
		cytoplasmic/extracellular, periplasmic		HGE1_05647	56690.1	16357.8	0.288548	hypothetical
				HGE1_05122	87212.6	25024	0.286931	p44-54
				HGE1_00590	103887	29512.7	0.284083	COG1278, Cold shock protein, CspA family [Transcription]
		cytoplasmic		HGE1_03177	350329	99146.5	0.283009	hypothetical
				HGE1_00160	114536	31904.7	0.278557	COG0117, Pyrimidine deaminase domain of riboflavin biosynthesis protein RibD [Coenzyme transport and metabolism]
				HGE1_00640	46074.2	12596	0.273386	COG0194, Guanylate kinase [Nucleotide transport and metabolism]
				HGE1_05787	8674.35	2359.33	0.271989	p44 fragment
		cytoplasmic		HGE1_03547	12664.2	3416.82	0.269802	hypothetical
		cytoplasmic	secP 0.89	HGE1_02152	12958.6	3466.05	0.267471	hypothetical
		cytoplasmic, periplasmic	secP 0.89	HGE1_04797	7257.05	1922.53	0.264919	hypothetical
		cytoplasmic		HGE1_03577	34017.4	8926.72	0.262416	hypothetical
		extracellular/cytoplasmic		HGE1_00770	75511.4	19755.6	0.261624	hypothetical
		cytoplasmic		HGE1_03277	4694.76	1180.07	0.251359	hypothetical
		cytoplasmic		HGE1_03182	95505.7	23728.2	0.248448	hypothetical
				HGE1_04867	31013.8	7687.78	0.247883	VirB2, [Intracellular trafficking, secretion, and vesicular transport]
		cytoplasmic		HGE1_00420	25378.9	6282.04	0.24753	hypothetical
				HGE1_00745	93114.8	21278	0.228514	COG0194, Guanylate kinase [Nucleotide transport and metabolism]
				HGE1_04692	67638	14889.1	0.220129	COG0013, Alanyl-tRNA synthetase [Translation, ribosomal structure and biogenesis]
				HGE1_01130	116947	25383.4	0.21705	COG1074, ATP-dependent exoDNAse (exonuclease V) beta subunit (contains helicase and exonuclease domains) [Replication, recombination and repair]
		cytoplasmic	secP 0.76	HGE1_02797	58879.2	12378.7	0.210238	hypothetical
				HGE1_02157	230570	41368.7	0.179419	COG0629, Single-stranded DNA-binding protein [Replication, recombination and repair]
				HGE1_05042	67705.1	10090.6	0.149038	COG0695, Glutaredoxin [Posttranslational modification, protein turnover, chaperones]
		inner membrane, cytoplasmic		HGE1_02252	62105.7	8252.26	0.132874	hypothetical
				HGE1_05312	59965.1	6695.14	0.11165	COG1396, transcriptional regulator tr1 (at p44 expression locus) (Wang et al., 2007), contains XRE-family HTH domain [Transcription]
		cytoplasmic		HGE1_03552	149827	13544.5	0.0904009	hypothetical
			Table 6B and Legend. Colored boxes indicate functional category of proteins (Clusters of Orthologous Groups - COG), and color codes are as indicaed in Table 1B
			Summary of HGE1 locus tags upregulated after 2 h with HL-60 (sample 1) by category (126)						Summary of HGE1 locus tags upregulated after 2 h with ISE6 (sample 3) by COG category (79)
			36 hypothetical (29%)						39 hypothetical (49%)
			25 [Translation, ribosomal structure and biogenesis]						3 [Translation, ribosomal structure and biogenesis]
			10 unique Anaplasmataceae genes (6 HGE14, 2 p44 paralogs)						11 unique Anaplasmataceae genes (10 p44 paralogs, 1 HGE14)
			7 [Posttranslational modification, protein turnover, chaperones]						3 [Posttranslational modification, protein turnover, chaperones]
			5 [Nucleotide transport and metabolism]						4 [Nucleotide transport and metabolism]
			5 [Signal transduction mechanisms], 2 with ankyrin repeats						0 [Signal transduction mechanisms]
			5 [Energy production and conversion]						5 [Energy production and conversion]
			4 [Intracellular trafficking, secretion, and vesicular transport]						1 [Intracellular trafficking, secretion, and vesicular transport]
			4 [Transcription]						2 [Transcription]
			4 [Inorganic ion transport and metabolism]						2 [Inorganic ion transport and metabolism]
			3 [Lipid transport and metabolism]						1 [Lipid transport and metabolism]
			2 [Amino acid transport and metabolism]						1 [Amino acid transport and metabolism]
			2 tRNA						1 tRNA
			2 [Cell wall/membrane/envelope biogenesis]						0 [Cell wall/membrane/envelope biogenesis]
			1 [Carbohydrate transport and metabolism]						1 [Carbohydrate transport and metabolism]
			1 [Mobilome: prophages, transposons]						2 [Mobilome: prophages, transposons]
			1 [Coenzyme transport and metabolism]						2 [Coenzyme transport and metabolism]
			1 [Cell motility]						0 [Cell motility,
			1 [Cell cycle control, cell division, chromosome partitioning]						1 [Cell cycle control, cell division, chromosome partitioning]
			4 [general/unknown function]						2 [general/unknown function]
			1 TonB family protein						1 COG0477, Permeases of the major facilitator superfamily
			1 putative oxidoreductase
		a Transcription values for genes were calculated from the sum of all probe hybridization signal intensity data corresponding to each gene. Mean values were determined from the transcription values obtained for the same gene in the biological replicates.

## Sheet: Table 7
				Table 7
				Differentially transcribed HGE1 locus tags at 24 h (Sample 6) vs. 2 h (Sample 1) in HL-60 cells
								product,
			secP & sigP		24 h in HL-60	2 h with HL-60	24 h HL-60/2 h HL-60	COGs#, function,
			ratings > 0.5 & 0.8		(mean value, sample 6)	(sample 1)	ratio	reference,
		CELLO localization	(secreted)	locus tag				[cluster annotation]
				HGE1_05122	96268	25024	3.85	p44-54
		cytoplasmic		HGE1_03647	4867	1285	3.79	hypothetical
				HGE1_00715	110304	34833	3.17	COG0477, MFS family permease [Carbohydrate transport and metabolism, Amino acid transport and metabolism, Inorganic ion transport and metabolism, General function prediction only]
		cytoplasmic	secP 0.76	HGE1_02797	35307	12379	2.85	hypothetical
		cytoplasmic	secP 0.96	HGE1_01185	13515	4873	2.77	hypothetical
				HGE1_00995	51408	18573	2.77	p44-68
		cytoplasmic	secP 0.89	HGE1_02152	9467	3466	2.73	hypothetical
		cytoplasmic		HGE1_00815	18106	6880	2.63	hypothetical
		cytoplasmic, periplasmic		HGE1_03777	6998	2665	2.63	hypothetical
				HGE1_t06190	91601	35129	2.61	tRNA-Pro
				HGE1_t06202	25982	9964	2.61	tRNA-Ile
				HGE1_01520	33538	13291	2.52	COG2212, Multisubunit Na+/H+ antiporter, MnhF subunit [Inorganic ion transport and metabolism]
				HGE1_04277	87461	35137	2.49	COG2142, Succinate dehydrogenase, hydrophobic anchor subunit [Energy production and conversion]
		periplasmic, cytoplasmic	secP 0.83	HGE1_02737	1923	807	2.38	hypothetical
				HGE1_04637	35489	15249	2.33	p44-52
		cytoplasmic		HGE1_02842	57625	25016	2.3	hypothetical
				HGE1_02337	8999	3931	2.29	putative lipoprotein
				HGE1_04557	99687	43892	2.27	p44-42
		cytoplasmic		HGE1_04082	24186	10714	2.26	hypothetical
				HGE1_00590	66347	29513	2.25	COG1278, Cold shock protein, CspA family [Transcription]
				HGE1_05312	15050	6695	2.25	COG1396, transcriptional regulator tr1 (at p44 expression site) (Wang et al., 2007), contains XRE-family HTH domain [Transcription]
		cytoplasmic, periplasmic		HGE1_00850	5059	2264	2.23	hypothetical
		cytoplasmic		HGE1_03282	4022	1808	2.22	hypothetical
				HGE1_04837	10029	4533	2.21	p44 fragment
		cytoplasmic		HGE1_03577	19623	8927	2.2	hypothetical
				HGE1_04062	10020	4602	2.18	p44 fragment
				HGE1_05052	137262	63298	2.17	p44-8b
		cytoplasmic		HGE1_03167	2019	951	2.12	hypothetical
		cytoplasmic		HGE1_01050	1296	634	2.05	hypothetical
				HGE1_03052	160695	80071	2.01	COG0536, GTPase involved in cell partioning and DNA repair [Cell cycle control, cell division, chromosome partitioning, Replication, recombination and repair]
				HGE1_05662	52926	26429	2	COG0452, Phosphopantothenoylcysteine synthetase/decarboxylase [Coenzyme transport and metabolism]
				HGE1_01540	49281	24872	1.98	COG1006, Multisubunit Na+/H+ antiporter, MnhC subunit [Inorganic ion transport and metabolism]
				HGE1_04012	17955	9063	1.98	p44 fragment
		cytoplasmic		HGE1_04327	11886	6033	1.97	hypothetical
		cytoplasmic		HGE1_03367	37828	75351	0.5	hypothetical
				HGE1_02100	69953	139873	0.5	HGE14
		outer membrane, extracellular	secP 0.85	HGE1_00140	204955	410369	0.5	hypothetical, localizes to morulae membrane (Huang et al., 2010)
				HGE1_04447	151213	303752	0.5	COG0595, mRNA degradation ribonuclease J1/J2 [Translation, ribosomal structure and biogenesis]
				HGE1_00205	25242	51159	0.49	COG1463, ABC-type transporter Mla maintaining outer membrane lipid asymmetry, periplasmic component MlaD [Cell wall/membrane/envelope biogenesis]
		inner membrane, cytoplasmic		HGE1_03437	328238	674371	0.49	hypothetical
		cytoplasmic		HGE1_03610	39525	81558	0.48	hypothetical
				HGE1_00785	65203	134981	0.48	COG3474, Cytochrome c2 [Energy production and conversion]
		inner membrane		HGE1_00030	75447	156483	0.48	hypothetical
		cytoplasmic		HGE1_03617	227465	477368	0.48	hypothetical
				HGE1_00235	5033	10685	0.47	COG2835, Uncharacterized conserved protein YbaR, Trm112 family [Function unknown]
		cytoplasmic	secP 0.51	HGE1_03982	29818	63898	0.47	hypothetical
				HGE1_01090	55157	119080	0.46	COG0519, GMP synthase, PP-ATPase domain/subunit [Nucleotide transport and metabolism], Asp14 surface protein critical for infection (Kahlon et al., 2013)
		cytoplasmic, inner membrane		HGE1_03302	151476	330566	0.46	hypothetical
				HGE1_t06198	1082	2416	0.45	tRNA-Met
				HGE1_00155	95824	216519	0.44	COG0576, Molecular chaperone GrpE (heat shock protein) [Posttranslational modification, protein turnover, chaperones]
		cytoplasmic, outer membrane		HGE1_03597	59090	135295	0.44	hypothetical
		outer-, inner-membrane		HGE1_03747	389688	893540	0.44	hypothetical
		inner membrane		HGE1_03932	143551	330666	0.43	hypothetical
		inner membrane		HGE1_01160	88368	203804	0.43	hypothetical
		outer membrane		HGE1_03857	495321	1148116	0.43	hypothetical
				HGE1_04817	31837	74300	0.43	COG2967, Uncharacterized protein affecting Mg2+/Co2+ transport [Inorganic ion transport and metabolism]
		inner membrane		HGE1_03927	103534	246183	0.42	hypothetical
		extracellular outer-, inner-membrane	secP 0.94	HGE1_03902	57433	139203	0.41	hypothetical, AipA invasin (mammalian cells) (Seidman et al., 2014)
				HGE1_04927	11517	28121	0.41	COG0192, S-adenosylmethionine synthetase [Coenzyme transport and metabolism]
				HGE1_00355	25517	62555	0.41	putative oxidoreductase
				HGE1_02107	126267	311211	0.41	HGE14, type IV secretion substrate, translocated to host cell nuclei (Sinclair et al., 2015)
		outer membrane		HGE1_03512	85820	212798	0.4	hypothetical
		inner membrane		HGE1_03922	15980	41245	0.39	hypothetical
				HGE1_05302	32563	84924	0.38	COG0617, tRNA nucleotidyltransferase/poly(A) polymerase [Translation, ribosomal structure and biogenesis]
				HGE1_t01720	33076	86980	0.38	tRNA-Arg
		outer membrane		HGE1_06047	98519	268578	0.37	hypothetical
		cytoplasmic		HGE1_03152	4610	12748	0.36	hypothetical
		cytoplasmic		HGE1_04052	106780	299945	0.36	hypothetical
		cytoplasmic, extracellular	secP 0.93	HGE1_05392	74122	208679	0.36	hypothetical, dense core (infectious) organism associated (Troese et al., 2011)
				HGE1_03307	74555	213152	0.35	COG0568, DNA-directed RNA polymerase, sigma subunit (sigma70/sigma32) [Transcription]
				HGE1_01055	329433	971085	0.34	COG0459, Chaperonin GroEL (HSP60 family) [Posttranslational modification, protein turnover, chaperones]
				HGE1_01752	88541	265623	0.33	HGE14, type IV secretion substrate, translocated to host cell nuclei (Sinclair et al., 2015)
				HGE1_01772	88244	266238	0.33	HGE14, type IV secretion substrate, translocated to host cell nuclei (Sinclair et al., 2015)
		outer membrane		HGE1_03627	72227	221538	0.33	hypothetical
				HGE1_01550	399843	1237544	0.32	COG0443, Molecular chaperone DnaK (HSP70), involved in host cell infection (Contreras et al., 2017) [Posttranslational modification, protein turnover, chaperones]
		inner membrane		HGE1_01020	152342	489532	0.31	hypothetical
				HGE1_05707	20420	74945	0.27	COG1981, Uncharacterized membrane protein [Function unknown]
				HGE1_01060	70397	258606	0.27	COG0234, Co-chaperonin GroES (HSP10) [Posttranslational modification, protein turnover, chaperones]
				HGE1_02095	75991	286681	0.27	HGE14
				HGE1_01782	214266	854329	0.25	HGE14
		Colored boxes indicate functional category of proteins (Clusters of Orthologous Groups - COG), and color codes are as indicaed in Table 1B
		a Transcription values for genes were calculated from the sum of all probe hybridization signal intensity data corresponding to each gene. Mean values were determined from the transcription values obtained for the same gene in the biological replicates.

## Sheet: Table 8
			Table 8
			Differentially transcribed HGE1 locus tags at 48 h (Sample 7) vs. 2 h (Sample 3) in ISE6 cells
							product,
		secP & sigP		48 h in ISE6	2 h with ISE6	48 h ISE6/2 h ISE6	COGs#, function,
		ratings > 0.5 & 0.8		(mean value, sample 7)	(sample 3)	ratio	reference,
	CELLO localization	(secreted)	locus tag				[cluster annotation]
	cytoplasmic	secP 0.88	HGE1_03797	153672	5686.07	27.026	hypothetical
			HGE1_04062	61612.9	5141.99	11.9823	p44 fragment
	cytoplasmic, periplasmic		HGE1_03382	12513.8	1843.82	6.78685	hypothetical
			HGE1_01280	26473.9	4209.68	6.28881	50s ribosomal protein L14 [Translation, ribosomal structure and biogenesis]
	inner-, outer-membrane, cytoplasmic		HGE1_03907	56848.2	9870.72	5.75928	hypothetical
	extracellular	secP 0.59	HGE1_04122	106248	23116.6	4.59619	hypothetical
			HGE1_t06208	124772	28009	4.45472	tRNA-Asn
	cytoplasmic, extracellular	secP 0.93	HGE1_05392	54018.4	12419.5	4.34949	hypothetical, dense core (infectious) organism associated (Troese et al., 2011)
	outer membrane	secP 0.54, sigP 0.93	HGE1_01872	178996	42639.1	4.19794	hypothetical
	cytoplasmic		HGE1_01040	12743.4	3157.03	4.03651	hypothetical
			HGE1_05187	152697	40395	3.7801	COG0371, Glycerol dehydrogenase or related enzyme, iron-containing ADH family [Energy production and conversion]
			HGE1_t06230	8046.75	2150.19	3.74234	tRNA-Pro
			HGE1_05412	146804	40356.6	3.63768	major surface protein 4
	cytoplasmic, periplasmic		HGE1_02947	18671.1	5255.08	3.55297	hypothetical
	cytoplasmic		HGE1_05477	2521.95	724.69	3.48004	hypothetical
			HGE1_04072	3987.83	1168.19	3.41369	hypothetical
			HGE1_01250	59711.8	20068.9	2.97534	COG0185, Ribosomal protein S19 [Translation, ribosomal structure and biogenesis]
			HGE1_01917	3866.8	1308.5	2.95514	VirB4, [Intracellular trafficking, secretion and vesicular transport]
			HGE1_01185	14493.7	4983.13	2.90856	COG0686, Alanine dehydrogenase [Amino acid transport and metabolism]
	outer membrane	secP 0.94	HGE1_03172	102151	36177.3	2.82363	hypothetical
			HGE1_00235	7850.52	2908.48	2.69918	COG2835, Uncharacterized conserved protein YbaR, Trm112 family [Function unknown]
			HGE1_00515	120484	44743	2.69279	COG0233, Ribosome recycling factor [Translation, ribosomal structure and biogenesis]
			HGE1_00555	63913.1	25380.8	2.51816	COG4133, ABC-type transport system involved in cytochrome c biogenesis, ATPase component [Posttranslational modification, protein turnover, chaperones]
	outer membrane	secP 0.94	HGE1_03502	121835	50880.8	2.39452	hypothetical
			HGE1_05897	111102	47815.4	2.32356	COG0136, Aspartate-semialdehyde dehydrogenase [Amino acid transport and metabolism]
	cytoplasmic		HGE1_03547	29193	12664.2	2.30516	hypothetical
	cytoplasmic, periplasmic	secP 0.73	HGE1_00265	8905.1	3917.76	2.27301	hypothetical
	cytoplasmic		HGE1_03592	3891.16	1776.61	2.19022	hypothetical
	cytoplasmic		HGE1_02407	3018.18	1389.55	2.17205	hypothetical
	outer membrane		HGE1_03492	110129	51294.4	2.14699	hypothetical
			HGE1_01355	43015.4	20125.1	2.1374	COG0203, Ribosomal protein L17 [Translation, ribosomal structure and biogenesis]
			HGE1_02922	126978	59654.7	2.12856	Msp2_2 outer membrane protein
			HGE1_04382	14794	7068.41	2.09297	COG0086, DNA-directed RNA polymerase, beta' subunit/160 kD subunit [Transcription]
			HGE1_04402	78062.1	37374.6	2.08864	COG0244, Ribosomal protein L10 [Translation, ribosomal structure and biogenesis]
			HGE1_t06190	80727	39028.9	2.06839	tRNA-Pro
			HGE1_t01710	5300.6	2583.53	2.05169	tRNA-His
			HGE1_01310	81391	39837.4	2.04308	COG0097, Ribosomal protein L6P/L9E [Translation, ribosomal structure and biogenesis]
	cytoplasmic		HGE1_00440	9238.13	4522.7	2.04261	hypothetical
	cytoplasmic		HGE1_03167	3822.05	1925.34	1.98512	hypothetical
			HGE1_01285	67944.2	34639.8	1.96145	COG0093, Ribosomal protein L14 [Translation, ribosomal structure and biogenesis]
	cytoplasmic, extracellular	secP 0.59	HGE1_01145	11509.4	5881.05	1.95704	hypothetical
			HGE1_01275	30941.8	15877.5	1.94879	COG0186, Ribosomal protein S17 [Translation, ribosomal structure and biogenesis]
			HGE1_04417	49288.1	25322.4	1.94642	COG0250, Transcription antitermination factor NusG [Transcription]
			HGE1_00490	10789.4	21592.9	0.499674	COG0307, Riboflavin synthase alpha chain [Coenzyme transport and metabolism]
	cytoplasmic		HGE1_01767	2359.5	4855.36	0.485958	hypothetical
			HGE1_05042	32714.6	67705.1	0.483193	COG0695, Glutaredoxin [Posttranslational modification, protein turnover, chaperones]
			HGE1_03912	10832.1	22457.9	0.482328	hypothetical
			HGE1_05597	5346.95	11121.9	0.480761	p44 fragment
			HGE1_04067	6991.92	14635.9	0.477725	p44 fragment
			HGE1_03047	12940.3	27135.5	0.476876	COG0212, NagB/RpiA/CoA transferase-like superfamily protein
	cytoplasmic		HGE1_03647	1955.16	4171.93	0.468645	hypothetical
			HGE1_04612	57125.2	121986	0.468293	p44-41
			HGE1_05122	40836.4	87212.6	0.46824	p44-54
	cytoplasmic		HGE1_05417	4098.6	8814.28	0.464996	hypothetical
			HGE1_04692	31207.5	67638	0.461391	COG0013, Alanyl-tRNA synthetase [Translation, ribosomal structure and biogenesis]
	cytoplasmic		HGE1_03367	14403.8	31612.9	0.45563	hypothetical
	cytoplasmic	secP 0.51	HGE1_03982	28135.6	61930	0.454313	hypothetical
	cytoplasmic		HGE1_05002	3350.42	7509.74	0.446143	hypothetical
	cytoplasmic		HGE1_02122	6571.31	14915.1	0.440582	hypothetical
	cytoplasmic	secP 0.87	HGE1_03737	9943.94	22882.7	0.434561	hypothetical
			HGE1_05332	14357.7	33204	0.43241	COG0468, RecA/RadA recombinase [Replication, recombination and repair]
			HGE1_t06212	80656.1	187303	0.430617	tRNA-Met
	cytoplasmic, extracellular, periplasmic		HGE1_05647	23774.7	56690.1	0.41938	hypothetical
			HGE1_05232	25958.8	62431.4	0.415796	p44-34b
	cytoplasmic, periplasmic		HGE1_04797	2866.56	7257.05	0.395003	hypothetical
	Colored boxes indicate functional category of proteins (Clusters of Orthologous Groups - COG), and color codes are as indicaed in Table 1B
	a Transcription values for genes were calculated from the sum of all probe hybridization signal intensity data corresponding to each gene. Mean values were determined from the transcription values obtained for the same gene in the biological replicates

## Sheet: Table 9
	Table 9
	p44 hypervariable region (HVR) transcription level ratings
	locus tag	p44 ID	2 h in medium (Sample 1 HL-60 control)	Sample 1 (2 h HL-60)	4 h in medium (Sample 2 HL-60 control)	Sample 2 (4 h HL-60)	Sample 6 (24 h HL-60)	Sample 5	Sample 3 (2 h ISE6)	2 h in medium (Isample 3 SE6 control)	Sample 4 (4 h ISE6)	4 h in medium (Sample 4 ISE6 control)	Sample 7 (48 h ISE6)	Sample 8 (24 h granulocytes)	average
	HGE1_00130	p44-new	0	0	1	3	2	2	2	1	3	2	2	3	1.75
	HGE1_00135	p44-64	0	0	0	1	1	1	1	0	1	1	0	0	0.5
	HGE1_00345	p44-65	2	0	2	3	3	3	4	2	4	4	3	3	2.75
	HGE1_00525	p44-66	0	0	1	1	2	0	1	1	0	1	0	2	0.75
	HGE1_00580	p44-21	2	2	3	4	2	2	1	1	1	1	1	4	2
	HGE1_00585	p44-80	1	1	2	1	2	1	2	3	3	2	2	1	1.75
	HGE1_00625	p44-87	2	1	2	3	3	3	3	2	2	2	2	3	2.33333
	HGE1_00635	p44-8	1	1	2	1	1	2	2	2	1	2	2	1	1.5
	HGE1_00750	p44-45	2	2	2	2	3	2	2	2	1	2	2	2	2
	HGE1_00760	p44-55	2	1	3	3	4	3	3	3	3	3	3	3	2.83333
	HGE1_00930	p44-88	2	1	2	3	3	2	2	1	2	2	1	2	1.91667
	HGE1_00985	p44-67	2	2	2	3	3	2	2	3	2	3	2	2	2.33333
	HGE1_00995	p44-68	1	1	1	2	2	1	2	2	1	1	1	2	1.41667
	HGE1_01430	p44-69	1	1	2	2	2	2	1	2	3	3	3	2	2
	HGE1_02422	p44-82	0	0	0	0	0	0	0	0	0	0	0	0	0
	HGE1_02792	p44-84	1	0	2	2	2	2	2	2	2	2	2	1	1.66667
	HGE1_03837	p44-57	0	0	0	0	0	0	0	0	1	1	1	1	0.333333
	HGE1_03842	p44-73	1	1	1	2	2	3	3	1	2	3	3	2	2
	HGE1_03997	p44-74	0	0	0	0	0	0	0	2	1	2	1	2	0.666667
	HGE1_04002	p44-85	2	2	2	2	3	2	2	3	1	2	2	3	2.16667
	HGE1_04007	p44-86	2	2	3	2	3	1	2	2	1	2	1	3	2
	HGE1_04067	p44	0	0	1	0	1	2	2	2	1	2	1	0	1
	HGE1_04187	p44-86	0	0	1	1	1	0	1	2	0	1	1	1	0.75
	HGE1_04192	p44-44	1	1	2	2	2	3	3	2	1	2	2	1	1.83333
	HGE1_04365	p44	0	0	1	1	1	2	2	1	3	3	3	0	1.41667
	HGE1_04370	p44	1	1	2	2	2	2	2	3	1	2	1	2	1.75
	HGE1_04552	p44-38	1	0	3	2	3	1	2	2	3	3	2	3	2.08333
	HGE1_04557	p44-42	1	1	2	2	2	0	0	1	0	0	1	1	0.916667
	HGE1_04562	p44-new	0	0	2	2	2	2	2	3	3	3	2	3	2
	HGE1_04612	p44-41	1	2	2	2	2	2	2	3	0	1	0	2	1.58333
	HGE1_04617	p44-56	0	0	1	0	1	0	1	0	0	1	0	1	0.416667
	HGE1_04627	p44-85	0	0	0	0	0	3	3	0	1	1	1	1	0.833333
	HGE1_04632	p44-28	0	0	0	0	0	1	1	0	1	0	0	1	0.333333
	HGE1_04637	p44-52	0	0	0	0	0	0	0	0	0	0	0	0	0
	HGE1_04642	p44-14	1	0	0	0	0	0	0	0	2	3	1	2	0.75
	HGE1_04787	p44-7	0	0	0	0	1	0	0	0	1	0	0	0	0.166667
	HGE1_04807	p44-7	0	0	0	0	1	0	0	0	1	0	0	0	0.166667
	HGE1_04822	p44-88	1	1	2	3	2	1	1	0	1	1	0	2	1.25
	HGE1_04827	p44-62	1	0	1	2	2	3	2	0	3	3	3	2	1.83333
	HGE1_04832	p44-3	1	0	1	2	2	2	3	0	2	1	1	2	1.41667
	HGE1_04857	p44-76	2	1	2	2	2	1	1	1	1	1	1	2	1.41667
	HGE1_04992	p44-new	0	0	0	1	0	0	0	0	1	0	0	0	0.166667
	HGE1_04997	p44-40	0	0	0	1	0	0	0	1	0	1	0	0	0.25
	HGE1_05047	p44-20	1	1	2	1	2	1	1	3	1	1	2	2	1.5
	HGE1_05052	P44-8b	0	1	3	3	3	1	1	2	1	2	2	3	1.83333
	HGE1_05077	p44-36	1	1	1	1	1	2	2	1	1	1	1	1	1.16667
	HGE1_05082	p44-new	1	1	1	1	2	1	1	2	1	1	1	1	1.16667
	HGE1_05097	p44-30	1	1	1	1	1	1	1	1	1	1	1	1	1
	HGE1_05117	p44-new	1	0	0	0	0	3	3	3	2	2	2	1	1.41667
	HGE1_05122	p44-54	0	0	1	1	2	1	1	1	0	0	0	1	0.666667
	HGE1_05152	p44-54	0	0	1	1	1	0	1	1	1	1	1	1	0.75
	HGE1_05157	p44-32	1	0	1	2	2	1	1	1	3	3	2	2	1.58333
	HGE1_05192	p44-18	3	3	2	2	4	2	1	1	1	1	1	3	2
	HGE1_05197	p44-61	0	1	2	2	3	1	1	2	1	1	1	2	1.41667
	HGE1_05227	p44-77	1	1	2	2	2	2	2	2	2	2	2	2	1.83333
	HGE1_05232	p44-34	0	0	0	0	0	0	0	1	0	0	0	1	0.166667
	HGE1_05292	p44-new	1	0	1	2	1	0	1	1	1	1	1	2	1
	HGE1_05297	p44-new	1	1	1	2	1	0	1	1	0	0	0	1	0.75
	HGE1_05327	p44-20	0	0	1	1	2	0	1	2	1	1	1	1	0.916667
	HGE1_05347	p44-new	2	1	1	2	2	1	1	1	1	2	1	1	1.33333
	HGE1_05367	p44-new	1	1	1	1	2	1	3	4	1	1	2	1	1.58333
	HGE1_05402	p44-6	1	0	1	1	1	2	2	1	2	2	2	1	1.33333
	HGE1_05407	p44-15b	0	0	1	1	1	1	1	2	1	1	2	2	1.08333
	HGE1_05422	p44-33	1	1	1	2	2	1	1	1	0	1	1	1	1.08333
	HGE1_05427	p44-49	1	1	2	2	2	1	2	2	2	1	1	1	1.5
	HGE1_05457	p44-27	1	1	1	1	1	2	3	2	3	2	2	1	1.66667
	HGE1_05462	p44-56	2	1	1	1	1	2	2	2	0	1	1	2	1.33333
	HGE1_05472	p44-39	1	1	2	3	3	2	2	1	2	2	2	3	2
	HGE1_05482	p44-10	1	1	1	2	2	2	3	2	2	1	1	2	1.66667
	HGE1_05488	p44-23	2	1	1	2	3	3	3	2	2	3	3	2	2.25
	HGE1_05502	p44-46	1	1	1	2	2	3	3	2	2	2	2	1	1.83333
	HGE1_05537	p44-12	1	1	1	2	2	3	2	1	2	2	2	3	1.83333
	HGE1_05552	p44-25	2	2	2	3	3	3	2	2	3	3	3	3	2.58333
	HGE1_05557	p44-16b	1	0	2	2	2	0	1	2	2	2	2	2	1.5
	HGE1_05597	p44	0	0	0	0	0	0	1	1	0	0	0	1	0.25
	HGE1_05612	p44-new	1	1	1	2	2	2	1	1	2	2	1	1	1.41667
	HGE1_05727	p44-24	0	0	1	1	1	2	2	2	1	1	1	3	1.25
	HGE1_05732	p44-5	0	2	1	2	2	1	1	2	1	1	1	2	1.33333
	HGE1_05737	p44-26	1	1	1	2	2	3	3	2	3	3	3	1	2.08333
	HGE1_05805	p44-17	2	2	2	2	2	4	4	1	3	2	2	1	2.25
	HGE1_05812	p44-60	1	2	2	2	2	3	3	2	3	2	3	1	2.16667
	HGE1_05817	p44-29	1	1	1	1	2	2	2	1	3	2	2	1	1.58333
	HGE1_05877	p44-31	1	1	1	1	1	3	3	1	3	2	2	1	1.66667
	HGE1_05882	p44-58	1	1	1	1	1	1	0	1	1	1	1	1	0.916667
	HGE1_05917	p44-51	0	0	1	1	1	2	2	1	3	3	2	1	1.41667
	HGE1_05922	p44-35	0	1	1	1	1	3	3	2	3	2	2	1	1.66667
	HGE1_05927	p44-30	0	0	1	1	1	2	2	2	2	2	1	1	1.25
	HGE1_06097	p44-20	1	2	3	3	4	2	2	3	3	2	2	3	2.5
	HGE1_06102	p44-11	0	0	1	1	0	3	3	2	3	3	3	2	1.75
	HGE1_06127	p44-37	4	4	4	4	4	4	2	1	3	3	3	3	3.25
	HGE1_06132	p44-37b	4	4	4	3	4	4	2	1	2	2	2	3	2.91667
	HGE1_06162	p44-59	1	1	2	3	3	2	3	3	3	3	3	2	2.41667
	HGE1_06167	p44-new	1	1	2	2	2	3	3	2	2	2	2	2	2
		average	0.9	0.77	1.34	1.58	1.73	1.59	1.69	1.49	1.58	1.63	1.45	1.61
